# Supplementary material for: Changes of Intestinal Oxidative Stress, Inflammation, and Gene Expression in Neonatal Diarrhoea Kids
Source: Front Vet Sci. 2021 Feb 4;8:598691. doi: 10.3389/fvets.2021.598691 (PMC7890263; doi:10.3389/fvets.2021.598691)
Supplement: Supplementary Table 3 — Percentage of reads mapped to reference genome of all samples. [file Table_3.xls]

BMK-ID	Total Reads	Mapped Reads	Uniq Mapped Reads	Multiple Map Reads	Reads Map to '+'	Reads Map to '-'
CTRL1	48,752,892	46,739,887 (95.87%)	43,724,386 (89.69%)	3,015,501 (6.19%)	22,023,279 (45.17%)	22,700,029 (46.56%)
CTRL5	53,123,042	50,911,158 (95.84%)	48,015,870 (90.39%)	2,895,288 (5.45%)	24,377,515 (45.89%)	24,832,466 (46.75%)
CTRL6	44,963,160	43,260,182 (96.21%)	40,973,096 (91.13%)	2,287,086 (5.09%)	20,716,508 (46.07%)	21,086,484 (46.90%)
CTRL9	47,407,266	45,518,591 (96.02%)	41,633,978 (87.82%)	3,884,613 (8.19%)	20,834,854 (43.95%)	21,795,393 (45.97%)
DIS2	43,933,728	42,357,829 (96.41%)	39,889,199 (90.79%)	2,468,630 (5.62%)	20,078,292 (45.70%)	20,556,316 (46.79%)
DIS5	44,546,974	42,747,987 (95.96%)	39,830,073 (89.41%)	2,917,914 (6.55%)	19,854,037 (44.57%)	20,585,511 (46.21%)
DIS6	43,403,068	41,588,267 (95.82%)	38,808,244 (89.41%)	2,780,023 (6.41%)	19,474,263 (44.87%)	20,132,612 (46.39%)
