# Supplementary material for: Changes of Intestinal Oxidative Stress, Inflammation, and Gene Expression in Neonatal Diarrhoea Kids
Source: Front Vet Sci. 2021 Feb 4;8:598691. doi: 10.3389/fvets.2021.598691 (PMC7890263; doi:10.3389/fvets.2021.598691)
Supplement: Supplementary Table 4 — List of differential expression genes in neonatal diarrhea goats compare with control healthy goats. [file Table_4.xls]

#ID	CTRL1_Count	CTRL5_Count	CTRL6_Count	CTRL9_Count	DIS2_Count	DIS5_Count	DIS6_Count	CTRL1_FPKM	CTRL5_FPKM	CTRL6_FPKM	CTRL9_FPKM	DIS2_FPKM	DIS5_FPKM	DIS6_FPKM	FDR	log2FC	regulated	COG_class	COG_class_annotation	GO_annotation	KEGG_annotation	KEGG_pathway_annotation	KOG_class	KOG_class_annotation	Pfam_annotation	Swiss-Prot_annotation	eggNOG_class	eggNOG_class_annotation	NR_annotation
102183473	621	1155	988	474	1	1	34	5.034778	8.67955	8.702496	3.953756	0.000494	0.000215	0.315494	2.4145593751107e-05	-2.74248334273581	down	[O]	Posttranslational modification, protein turnover, chaperones	Molecular Function: fibronectin binding (GO:0001968);; Molecular Function: cysteine-type endopeptidase activity (GO:0004197);; Molecular Function: collagen binding (GO:0005518);; Cellular Component: extracellular space (GO:0005615);; Cellular Component: lysosome (GO:0005764);; Biological Process: collagen catabolic process (GO:0030574);; Molecular Function: proteoglycan binding (GO:0043394);; Bio…	K01371|0|chx:102183473|K01371 cathepsin K [EC:3.4.22.38] | (RefSeq) CTSK; cathepsin K	Lysosome (ko04142);; Apoptosis (ko04210);; Osteoclast differentiation (ko04380);; Toll-like receptor signaling pathway (ko04620);; Rheumatoid arthritis (ko05323)	[O]	Posttranslational modification, protein turnover, chaperones	Papain family cysteine protease;; Cathepsin propeptide inhibitor domain (I29);; Peptidase C1-like family	Cathepsin K OS=Bos taurus OX=9913 GN=CTSK PE=2 SV=2	O	Posttranslational modification, protein turnover, chaperones	PREDICTED: cathepsin K isoform X1 [Bubalus bubalis]
100861194	31	64	20	6	0	3	0	0.286076	0.604252	0.196727	0.054388	0	0.026148	0	0.047422001874034	-1.59825923120821	down	--	--	Biological Process: retina homeostasis (GO:0001895);; Biological Process: innate immune response in mucosa (GO:0002227);; Molecular Function: serine-type endopeptidase activity (GO:0004252);; Molecular Function: ferroxidase activity (GO:0004322);; Molecular Function: receptor binding (GO:0005102);; Molecular Function: iron ion binding (GO:0005506);; Cellular Component: extracellular space (GO:000…	K17283|0|chx:100861194|K17283 lactotransferrin [EC:3.4.21.-] | (RefSeq) LTF, lf; lactotransferrin	--	--	--	Transferrin;; ABC transporter, phosphonate, periplasmic substrate-binding protein	Lactotransferrin OS=Capra hircus OX=9925 GN=LTF PE=1 SV=1	O	Posttranslational modification, protein turnover, chaperones	lactoferrin precursor [Capra hircus]
102184822	45	62	51	23	201	144	85	0.288754	0.38405	0.350846	0.177726	1.411916	1.091966	0.617166	0.0237355159550401	1.45384667562168	up	--	--	Cellular Component: extracellular space (GO:0005615);;	--	--	--	--	Tumour-suppressor protein CtIP N-terminal domain	DNA endonuclease RBBP8 OS=Bos taurus OX=9913 GN=RBBP8 PE=2 SV=2	S	Function unknown	PREDICTED: RBBP8 N-terminal-like protein isoform X1 [Capra hircus]
102175878	198	578	464	275	787	933	902	0.844752	2.119149	2.107828	1.201991	3.314152	4.247749	3.804031	0.0205793457693124	1.18480610165512	up	--	--	Cellular Component: nucleoplasm (GO:0005654);;	--	--	[R]	General function prediction only	ENT domain	--	S	Function unknown	BRCA2-interacting transcriptional repressor EMSY isoform X1 [Canis lupus familiaris]
102188274	188	137	104	136	38	53	69	5.675763	2.409241	3.197704	2.463645	0.996743	1.83902	1.477865	0.0390957550143049	-1.14525269125966	down	--	--	Molecular Function: calcium ion binding (GO:0005509);; Cellular Component: nucleus (GO:0005634);; Biological Process: regulation of heart contraction (GO:0008016);; Cellular Component: sarcoplasmic reticulum (GO:0016529);; Biological Process: substantia nigra development (GO:0021762);; Molecular Function: protein homodimerization activity (GO:0042803);; Molecular Function: S100 protein binding (G…	--	--	--	--	S-100/ICaBP type calcium binding domain;; EF-hand domain pair;; EF hand	Protein S100-A1 OS=Bos taurus OX=9913 GN=S100A1 PE=1 SV=2	S	Function unknown	PREDICTED: protein S100-A1 isoform X1 [Capra hircus]
108638087	0	0	1	1	108	118	0	0	0	0.010501	0.010425	1.512928	1.609397	0	0.0489583750255551	1.48807928328567	up	[E]	Amino acid transport and metabolism	Molecular Function: L-ornithine transmembrane transporter activity (GO:0000064);; Cellular Component: integral component of plasma membrane (GO:0005887);; Molecular Function: arginine transmembrane transporter activity (GO:0015181);; Molecular Function: L-lysine transmembrane transporter activity (GO:0015189);; Molecular Function: antiporter activity (GO:0015297);; Biological Process: L-ornithine…	K13865|0|chx:102168759|K13865 solute carrier family 7 (cationic amino acid transporter), member 3 | (RefSeq) cationic amino acid transporter 3-like	--	[E]	Amino acid transport and metabolism	Amino acid permease;; Amino acid permease;; C-terminus of AA_permease	Cationic amino acid transporter 2 OS=Sus scrofa OX=9823 GN=SLC7A2 PE=2 SV=1	E	Amino acid transport and metabolism	PREDICTED: cationic amino acid transporter 3-like [Capra hircus]
102188086	1324	2282	1986	1414	5534	4119	2263	4.216767	6.736778	6.869408	4.629421	20.19692	15.159896	8.291108	0.0378508126071401	1.16194911133878	up	--	--	Molecular Function: interleukin-6 receptor activity (GO:0004915);; Molecular Function: interleukin-11 receptor activity (GO:0004921);; Molecular Function: leukemia inhibitory factor receptor activity (GO:0004923);; Molecular Function: oncostatin-M receptor activity (GO:0004924);; Molecular Function: ciliary neurotrophic factor receptor binding (GO:0005127);; Molecular Function: interleukin-6 rece…	K05060|0|chx:102188086|K05060 interleukin 6 signal transducer | (RefSeq) IL6ST; interleukin 6 signal transducer	Cytokine-cytokine receptor interaction (ko04060);; Signaling pathways regulating pluripotency of stem cells (ko04550);; Jak-STAT signaling pathway (ko04630);; Viral carcinogenesis (ko05203)	--	--	Fibronectin type III domain;; Ig-like C2-type domain;; Interleukin-6 receptor alpha chain, binding;; Erythropoietin receptor, ligand binding;; Interferon-alpha/beta receptor, fibronectin type III	Interleukin-12 receptor subunit beta-2 OS=Sus scrofa OX=9823 GN=IL12RB2 PE=2 SV=1	U	Intracellular trafficking, secretion, and vesicular transport	PREDICTED: interleukin-6 receptor subunit beta [Capra hircus]
102183077	51	115	107	24	173	414	229	0.240886	0.508763	0.554736	0.117987	0.94735	2.294288	1.265832	0.0216230299488186	1.52969037005908	up	--	--	Cellular Component: proteinaceous extracellular matrix (GO:0005578);; Biological Process: extracellular matrix organization (GO:0030198);; Molecular Function: protein homodimerization activity (GO:0042803);; Molecular Function: extracellular matrix binding (GO:0050840);;	--	--	[W]	Extracellular structures	Olfactomedin-like domain	Olfactomedin-like protein 2A OS=Sus scrofa OX=9823 GN=OLFML2A PE=3 SV=3	S	Function unknown	PREDICTED: olfactomedin-like protein 2A isoform X1 [Capra hircus]
Capra_hircus_newGene_24076	134	120	194	139	32	56	75	1.641227	1.210136	1.4557	0.997697	0.231425	0.465623	0.604877	0.0390957550143049	-1.1690650593207	down	--	--	--	--	--	--	--	--	--	--	--	PREDICTED: uncharacterized protein KIAA1683 homolog [Pantholops hodgsonii]
102191822	881	447	246	135	2541	2454	1398	2.233637	0.96031	0.552408	0.28095	6.56949	6.490948	3.516625	0.00825097288266021	1.784777444043	up	[T]	Signal transduction mechanisms	Molecular Function: magnesium ion binding (GO:0000287);; Molecular Function: protein serine/threonine kinase activity (GO:0004674);; Molecular Function: ATP binding (GO:0005524);; Biological Process: protein phosphorylation (GO:0006468);; Biological Process: cell migration (GO:0016477);; Biological Process: actomyosin structure organization (GO:0031032);; Biological Process: actin cytoskeleton re…	K16307|0|chx:102191822|K16307 serine/threonine-protein kinase MRCK [EC:2.7.11.1] | (RefSeq) CDC42BPA; CDC42 binding protein kinase alpha	--	[T]	Signal transduction mechanisms	CNH domain;; Protein kinase domain;; KELK-motif containing domain of MRCK Ser/Thr protein kinase;; Protein tyrosine kinase;; DMPK coiled coil domain like;; Phorbol esters/diacylglycerol binding domain (C1 domain);; Kinase-like;; Protein kinase C terminal domain	Rho-associated protein kinase 1 OS=Oryctolagus cuniculus OX=9986 GN=ROCK1 PE=1 SV=1	T	Signal transduction mechanisms	PREDICTED: serine/threonine-protein kinase MRCK alpha isoform X12 [Ovis aries]
102184510	86	104	108	124	35	41	45	0.860658	1.145123	1.080248	1.284396	0.344963	0.526802	0.445816	0.0245040209542005	-1.14204113727327	down	[T]	Signal transduction mechanisms	Biological Process: MAPK cascade (GO:0000165);; Molecular Function: MAP kinase activity (GO:0004707);; Molecular Function: ATP binding (GO:0005524);; Cellular Component: intracellular (GO:0005622);; Biological Process: response to stress (GO:0006950);; Biological Process: positive regulation of gene expression (GO:0010628);; Biological Process: negative regulation of cardiac muscle cell prolifera…	K04441|4.68507e-156|chx:102184510|K04441 p38 MAP kinase [EC:2.7.11.24] | (RefSeq) MAPK11; mitogen-activated protein kinase 11	Endocrine resistance (ko01522);; MAPK signaling pathway (ko04010);; Rap1 signaling pathway (ko04015);; FoxO signaling pathway (ko04068);; Sphingolipid signaling pathway (ko04071);; Adrenergic signaling in cardiomyocytes (ko04261);; VEGF signaling pathway (ko04370);; Osteoclast differentiation (ko04380);; Signaling pathways regulating pluripotency of stem cells (ko04550);; Platelet activation (ko0…	[T]	Signal transduction mechanisms	Protein kinase domain;; Protein tyrosine kinase;; Lipopolysaccharide kinase (Kdo/WaaP) family	Mitogen-activated protein kinase 14 OS=Canis lupus familiaris OX=9615 GN=MAPK14 PE=2 SV=3	T	Signal transduction mechanisms	PREDICTED: mitogen-activated protein kinase 11 isoform X1 [Capra hircus]
102179247	968	1708	2250	1036	2449	2523	6280	3.765297	6.883867	9.401485	4.738642	10.485406	11.971321	26.568539	0.0489583750255551	1.19249271913548	up	[J]	Translation, ribosomal structure and biogenesis	Molecular Function: nucleotide binding (GO:0000166);; Cellular Component: nucleoplasm (GO:0005654);; Cellular Component: cytosol (GO:0005829);; Biological Process: mRNA splice site selection (GO:0006376);; Biological Process: cytosolic transport (GO:0016482);; Molecular Function: RNA binding (GO:0044822);; Biological Process: negative regulation of mRNA splicing, via spliceosome (GO:0048025);;	K12900|5.75174e-81|mdo:100010446|K12900 FUS-interacting serine-arginine-rich protein 1 | (RefSeq) SRSF10; serine and arginine rich splicing factor 10	Spliceosome (ko03040)	[R]	General function prediction only	RNA recognition motif. (a.k.a. RRM, RBD, or RNP domain)	Serine/arginine-rich splicing factor 2 OS=Pan troglodytes OX=9598 GN=SRSF2 PE=2 SV=3	S	Function unknown	PREDICTED: serine/arginine-rich splicing factor 10 isoform X1 [Hipposideros armiger]
102185509	3205	1663	1749	2809	649	1134	995	128.29216	61.683823	76.010406	115.580917	29.744675	52.410599	45.802368	0.0345243652056689	-1.13371090176504	down	--	--	Cellular Component: nucleoplasm (GO:0005654);; Cellular Component: cytoplasm (GO:0005737);; Cellular Component: microtubule cytoskeleton (GO:0015630);;	--	--	[R]	General function prediction only	--	Huntingtin-interacting protein K OS=Macaca fascicularis OX=9541 GN=HYPK PE=2 SV=1	S	Function unknown	huntingtin-interacting protein K [Delphinapterus leucas]
106503578	1717	1646	1157	1921	464	553	734	63.506229	61.423872	51.287858	75.945602	21.235945	26.302726	34.098648	0.00166436955226038	-1.26288435557615	down	--	--	--	--	--	--	--	--	--	--	--	PREDICTED: bicaudal D-related protein 1-like [Capra hircus]
102174709	1961	944	692	146	36	82	199	16.107071	5.457371	4.890064	1.12716	0.201228	0.485934	1.11343	0.013203070384136	-1.86323611640073	down	--	--	Molecular Function: zinc ion binding (GO:0008270);;	--	--	[TZR]	Signal transduction mechanisms;; Cytoskeleton;; General function prediction only	LIM domain;; PET Domain;; Mitochondrial import receptor subunit TOM6 homolog	Mitochondrial import receptor subunit TOM6 homolog OS=Bos taurus OX=9913 GN=TOMM6 PE=3 SV=1	S	Function unknown	PREDICTED: prickle-like protein 4 isoform X2 [Capra hircus]
102183609	582	1002	722	536	2390	1548	1206	1.583554	1.753434	1.493067	1.136546	7.101352	4.618391	2.679559	0.0156190251945425	1.2656182989057	up	[O]	Posttranslational modification, protein turnover, chaperones	Molecular Function: chromatin binding (GO:0003682);; Molecular Function: ATP binding (GO:0005524);; Cellular Component: nucleus (GO:0005634);; Molecular Function: ATPase activity (GO:0016887);; Biological Process: negative regulation of chromatin silencing (GO:0031936);; Biological Process: positive regulation of transcription from RNA polymerase II promoter (GO:0045944);; Molecular Function: lys…	--	--	[O]	Posttranslational modification, protein turnover, chaperones	ATPase family associated with various cellular activities (AAA);; Bromodomain;; IstB-like ATP binding protein;; AAA domain (Cdc48 subfamily)	ATPase family AAA domain-containing protein 2 OS=Pongo abelii OX=9601 GN=ATAD2 PE=2 SV=1	O	Posttranslational modification, protein turnover, chaperones	PREDICTED: ATPase family AAA domain-containing protein 2B isoform X1 [Capra hircus]
102168890	182	530	370	162	829	985	669	1.443449	2.44804	1.50306	0.807106	3.154082	4.499091	3.627381	0.0202178010007805	1.32911120350774	up	--	--	Molecular Function: DNA binding (GO:0003677);; Cellular Component: nucleoplasm (GO:0005654);; Cellular Component: plasma membrane (GO:0005886);; Biological Process: nucleosome disassembly (GO:0006337);; Biological Process: regulation of transcription, DNA-templated (GO:0006355);; Molecular Function: metal ion binding (GO:0046872);; Cellular Component: BAF-type complex (GO:0090544);;	K11765|0|oas:101112969|K11765 AT-rich interactive domain-containing protein 2 | (RefSeq) ARID2; AT-rich interaction domain 2	--	[K]	Transcription	ARID/BRIGHT DNA binding domain;; RFX DNA-binding domain	AT-rich interactive domain-containing protein 5B OS=Bos taurus OX=9913 GN=ARID5B PE=3 SV=1	S	Function unknown	PREDICTED: AT-rich interactive domain-containing protein 2 [Ovis aries]
102186637	1676	2521	1784	1684	5137	3924	2647	4.017661	7.009391	6.611464	7.912602	9.903074	7.789097	7.820099	0.0321878024646794	1.05948461764492	up	[DZ]	Cell cycle control, cell division, chromosome partitioning;; Cytoskeleton	Molecular Function: ubiquitin-protein transferase activity (GO:0004842);; Cellular Component: nucleus (GO:0005634);; Cellular Component: mitochondrial inner membrane (GO:0005743);; Biological Process: cellular response to DNA damage stimulus (GO:0006974);; Biological Process: spermatogenesis (GO:0007283);; Molecular Function: zinc ion binding (GO:0008270);; Molecular Function: ligase activity (GO…	K10595|0|chx:102186637|K10595 E3 ubiquitin-protein ligase HERC2 [EC:2.3.2.26] | (RefSeq) HERC2; E3 ubiquitin-protein ligase HERC2	Ubiquitin mediated proteolysis (ko04120)	[S]	Function unknown	Regulator of chromosome condensation (RCC1) repeat;; Regulator of chromosome condensation (RCC1) repeat;; HECT-domain (ubiquitin-transferase);; Mouse development and cellular proliferation protein Cullin-7;; Mib_herc2;; Zinc finger, ZZ type;; Cytochrome b5-like Heme/Steroid binding domain;; Anaphase-promoting complex, subunit 10 (APC10)	E3 ubiquitin-protein ligase HACE1 OS=Bos taurus OX=9913 GN=HACE1 PE=3 SV=3	DZ	Cell cycle control, cell division, chromosome partitioning;; Cytoskeleton	PREDICTED: E3 ubiquitin-protein ligase HERC2 isoform X1 [Capra hircus]
102173812	191	266	168	252	639	539	313	0.32086	0.413759	0.306545	0.435059	1.230306	1.505805	0.603911	0.0367587558519907	1.14429487940259	up	[MU]	Cell wall/membrane/envelope biogenesis;; Intracellular trafficking, secretion, and vesicular transport	Cellular Component: semaphorin receptor complex (GO:0002116);; Cellular Component: integral component of plasma membrane (GO:0005887);; Molecular Function: semaphorin receptor activity (GO:0017154);; Biological Process: facial nerve structural organization (GO:0021612);; Biological Process: glossopharyngeal nerve morphogenesis (GO:0021615);; Biological Process: trigeminal nerve structural organiz…	K06820|0|chx:102173812|K06820 plexin A | (RefSeq) PLXNA4; plexin A4	Axon guidance (ko04360)	[T]	Signal transduction mechanisms	Plexin cytoplasmic RasGAP domain;; Sema domain;; IPT/TIG domain;; Plexin repeat	Hepatocyte growth factor receptor OS=Loxodonta africana OX=9785 GN=MET PE=3 SV=1	S	Function unknown	PREDICTED: plexin-A4 [Capra hircus]
102168947	3517	1561	1924	2235	576	385	984	107.313629	44.148979	63.714306	70.088547	20.114769	13.550311	34.533546	0.0159925444997083	-1.43868504501726	down	--	--	Biological Process: neuron migration (GO:0001764);; Molecular Function: neuropeptide hormone activity (GO:0005184);; Cellular Component: extracellular space (GO:0005615);; Biological Process: axonogenesis (GO:0007409);; Cellular Component: axon (GO:0030424);; Biological Process: response to food (GO:0032094);; Biological Process: eating behavior (GO:0042755);;	K05226|9.84541e-65|oas:101116683|K05226 cholecystokinin | (RefSeq) CCK; cholecystokinin	--	--	--	Gastrin/cholecystokinin family	Cholecystokinin OS=Bos taurus OX=9913 GN=CCK PE=1 SV=2	O	Posttranslational modification, protein turnover, chaperones	PREDICTED: cholecystokinin [Ovis aries]
108633206	84	237	122	68	337	312	284	1.532412	3.40081	2.304311	1.089252	6.241358	5.620298	5.758069	0.0389875750189043	1.22474829710625	up	--	--	Cellular Component: cytosol (GO:0005829);; Biological Process: regulation of cell cycle process (GO:0010564);; Molecular Function: syntaxin binding (GO:0019905);; Biological Process: regulation of bone mineralization (GO:0030500);; Cellular Component: nuclear membrane (GO:0031965);; Molecular Function: protein heterodimerization activity (GO:0046982);;	--	--	[Z]	Cytoskeleton	Myosin-like coiled-coil protein	Putative gamma-taxilin 2 OS=Pan troglodytes OX=9598 GN=TXLNGY PE=2 SV=1	S	Function unknown	gamma-taxilin [Equus caballus]
102176048	106	199	106	95	324	436	282	0.934591	0.730981	0.567358	0.624966	0.520029	0.990562	1.179384	0.000865875443952635	1.42668951430708	up	--	--	Molecular Function: microtubule motor activity (GO:0003777);; Molecular Function: ATP binding (GO:0005524);; Cellular Component: nucleoplasm (GO:0005654);; Cellular Component: Golgi apparatus (GO:0005794);; Cellular Component: centriole (GO:0005814);; Biological Process: microtubule-based movement (GO:0007018);; Molecular Function: microtubule binding (GO:0008017);; Biological Process: metabolic …	K16491|0|chx:102176048|K16491 StAR-related lipid transfer protein 9 | (RefSeq) STARD9; StAR related lipid transfer domain containing 9	--	--	--	START domain	--	S	Function unknown	PREDICTED: stAR-related lipid transfer protein 9 isoform X6 [Capra hircus]
106502247	477	448	354	551	145	121	201	13.142953	11.475007	9.774257	15.729918	4.729317	3.58571	6.192043	0.00460297506516136	-1.30180053342168	down	[S]	Function unknown	Molecular Function: glutathione transferase activity (GO:0004364);; Molecular Function: leukotriene-C4 synthase activity (GO:0004464);; Molecular Function: glutathione peroxidase activity (GO:0004602);; Cellular Component: nuclear outer membrane (GO:0005640);; Cellular Component: endoplasmic reticulum membrane (GO:0005789);; Molecular Function: enzyme activator activity (GO:0008047);; Molecular F…	K00807|2.25078e-50|lve:103085740|K00807 leukotriene-C4 synthase [EC:4.4.1.20] | (RefSeq) LTC4S; leukotriene C4 synthase	Arachidonic acid metabolism (ko00590)	--	--	MAPEG family	Leukotriene C4 synthase OS=Bos taurus OX=9913 GN=LTC4S PE=2 SV=2	I	Lipid transport and metabolism	PREDICTED: leukotriene C4 synthase isoform X3 [Capra hircus]
108635302	0	0	0	0	40	5	21	0	0	0	0	1.308371	0.091496	0.395559	0.0184941532444626	1.77903671433277	up	--	--	Molecular Function: chloride channel activity (GO:0005254);; Molecular Function: ATP binding (GO:0005524);; Cellular Component: integral component of membrane (GO:0016021);; Molecular Function: ATPase activity, coupled to transmembrane movement of substances (GO:0042626);; Biological Process: chloride transmembrane transport (GO:1902476);;	K05673|0|oas:105605916|K05673 ATP-binding cassette, subfamily C (CFTR/MRP), member 4 | (RefSeq) multidrug resistance-associated protein 4-like	ABC transporters (ko02010);; cAMP signaling pathway (ko04024);; Bile secretion (ko04976)	[Q]	Secondary metabolites biosynthesis, transport and catabolism	ABC transporter transmembrane region	Multidrug resistance-associated protein 1 OS=Canis lupus familiaris OX=9615 GN=ABCC1 PE=2 SV=1	V	Defense mechanisms	PREDICTED: multidrug resistance-associated protein 4-like, partial [Capra hircus]
102185687	0	18	20	7	78	99	54	0	0.085286	0.113254	0.034135	0.462357	0.596909	0.317941	0.0442784914713136	1.61456737874953	up	--	--	Biological Process: skeletal system development (GO:0001501);; Biological Process: osteoclast proliferation (GO:0002158);; Molecular Function: adenylate cyclase activity (GO:0004016);; Cellular Component: intracellular (GO:0005622);; Cellular Component: plasma membrane (GO:0005886);; Biological Process: cAMP biosynthetic process (GO:0006171);; Biological Process: adenylate cyclase-activating G-pr…	K12325|0|chx:102185687|K12325 atrial natriuretic peptide clearance receptor | (RefSeq) NPR3; natriuretic peptide receptor 3	--	[T]	Signal transduction mechanisms	Receptor family ligand binding region	Atrial natriuretic peptide receptor 3 OS=Bos taurus OX=9913 GN=NPR3 PE=1 SV=2	T	Signal transduction mechanisms	PREDICTED: atrial natriuretic peptide receptor 3 isoform X1 [Capra hircus]
102186671	63	216	146	35	453	483	301	0.44612	1.511455	1.150701	0.244629	4.082825	4.411956	2.830254	0.0234404851754001	1.53753362590209	up	--	--	Biological Process: G1/S transition of mitotic cell cycle (GO:0000082);; Molecular Function: chromatin binding (GO:0003682);; Molecular Function: iron ion binding (GO:0005506);; Cellular Component: nucleolus (GO:0005730);; Molecular Function: methyltransferase activity (GO:0008168);; Molecular Function: zinc ion binding (GO:0008270);; Cellular Component: nuclear membrane (GO:0031965);; Biological…	K19415|0|hsa:23133|K19415 lysine-specific demethylase PHF8 [EC:1.14.11.27] | (RefSeq) PHF8, JHDM1F, KDM7B, MRXSSD, ZNF422; PHD finger protein 8	--	[B]	Chromatin structure and dynamics	JmjC domain, hydroxylase;; Cupin-like domain;; PHD-finger	CXXC-type zinc finger protein 1 OS=Bos taurus OX=9913 GN=CXXC1 PE=2 SV=1	S	Function unknown	Histone lysine demethylase PHF8, partial [Bos mutus]
102184028	552	756	650	924	5325	628	2606	3.583092	3.10427	4.151831	3.803778	20.756509	2.768023	10.010242	0.0341065276120475	1.549353894255	up	--	--	Molecular Function: transcription factor activity, sequence-specific DNA binding (GO:0003700);; Cellular Component: nucleoplasm (GO:0005654);; Biological Process: regulation of transcription, DNA-templated (GO:0006355);; Molecular Function: zinc ion binding (GO:0008270);; Molecular Function: sequence-specific DNA binding (GO:0043565);;	--	--	--	--	GATA zinc finger	GATA zinc finger domain-containing protein 1 OS=Bos taurus OX=9913 GN=GATAD1 PE=2 SV=1	S	Function unknown	PREDICTED: GATA zinc finger domain-containing protein 1 isoform X1 [Capra hircus]
106502686	447	322	369	431	81	161	190	11.541722	7.702569	10.340199	11.423322	2.37419	4.787033	5.629455	0.0147331177270763	-1.23163026899552	down	--	--	Biological Process: prostaglandin biosynthetic process (GO:0001516);; Molecular Function: prostaglandin-D synthase activity (GO:0004667);; Molecular Function: transporter activity (GO:0005215);; Molecular Function: retinoid binding (GO:0005501);; Molecular Function: fatty acid binding (GO:0005504);; Molecular Function: protein binding (GO:0005515);; Cellular Component: extracellular space (GO:000…	K01830|3.93264e-127|chx:106502686|K01830 prostaglandin-H2 D-isomerase [EC:5.3.99.2] | (RefSeq) PTGDS; prostaglandin-H2 D-isomerase	Arachidonic acid metabolism (ko00590)	--	--	Lipocalin / cytosolic fatty-acid binding protein family	Prostaglandin-H2 D-isomerase OS=Ovis aries OX=9940 GN=PTGDS PE=1 SV=1	I	Lipid transport and metabolism	PREDICTED: prostaglandin-H2 D-isomerase [Capra hircus]
102169297	316	215	344	154	40	74	44	4.144827	2.605805	4.898049	2.05142	0.604668	1.102458	0.659085	0.000180601879476565	-1.85573222771668	down	--	--	Biological Process: angiogenesis (GO:0001525);; Biological Process: branching involved in ureteric bud morphogenesis (GO:0001658);; Cellular Component: extracellular region (GO:0005576);; Molecular Function: growth factor activity (GO:0008083);; Biological Process: positive regulation of cell proliferation (GO:0008284);; Cellular Component: membrane (GO:0016020);; Molecular Function: kinase activ…	K16859|4.63677e-97|chx:102169297|K16859 placenta growth factor | (RefSeq) PGF; placental growth factor	Ras signaling pathway (ko04014);; Rap1 signaling pathway (ko04015);; PI3K-Akt signaling pathway (ko04151);; Focal adhesion (ko04510);; Pathways in cancer (ko05200)	--	--	PDGF/VEGF domain	Placenta growth factor OS=Bos taurus OX=9913 GN=PGF PE=2 SV=1	A	RNA processing and modification	PREDICTED: placenta growth factor isoform X1 [Capra hircus]
102184081	175	172	153	227	41	85	81	3.977288	3.646845	4.024907	5.795982	1.061318	2.224499	2.122098	0.0242559480866581	-1.17305725124007	down	--	--	Molecular Function: calcium ion binding (GO:0005509);; Cellular Component: nucleus (GO:0005634);; Cellular Component: cytoplasm (GO:0005737);; Cellular Component: plasma membrane (GO:0005886);; Biological Process: negative regulation of cell proliferation (GO:0008285);; Cellular Component: lamellipodium (GO:0030027);; Biological Process: positive regulation of granulocyte differentiation (GO:0030…	K17612|2.69561e-158|fca:101100090|K17612 calcineurin B homologous protein 3 | (RefSeq) TESC; tescalcin	--	[T]	Signal transduction mechanisms	EF-hand domain pair;; EF hand	Calcineurin B homologous protein 1 OS=Bos taurus OX=9913 GN=CHP1 PE=2 SV=1	DTZ	Cell cycle control, cell division, chromosome partitioning;; Signal transduction mechanisms;; Cytoskeleton	TPA: tescalcin-like [Bos taurus]
102187036	93	349	192	122	1025	1120	685	0.308293	1.096002	0.682844	0.403578	4.061072	4.49097	2.737637	2.73034330182858e-05	2.07251751777042	up	[S]	Function unknown	Cellular Component: nuclear chromosome, telomeric region (GO:0000784);; Molecular Function: chromatin binding (GO:0003682);; Molecular Function: ATP binding (GO:0005524);; Cellular Component: pericentric heterochromatin (GO:0005721);; Biological Process: DNA replication-independent nucleosome assembly (GO:0006336);; Biological Process: chromatin remodeling (GO:0006338);; Biological Process: sperm…	K10779|0|chx:102187036|K10779 transcriptional regulator ATRX [EC:3.6.4.12] | (RefSeq) ATRX; ATRX, chromatin remodeler	--	[K]	Transcription	SNF2 family N-terminal domain	Transcriptional regulator ATRX OS=Pan troglodytes OX=9598 GN=ATRX PE=2 SV=1	L	Replication, recombination and repair	PREDICTED: transcriptional regulator ATRX [Capra hircus]
102182729	261	580	412	328	833	1054	535	0.829234	1.462724	1.418421	0.917151	2.632641	3.31301	1.81719	0.047422001874034	1.03360286066227	up	[U]	Intracellular trafficking, secretion, and vesicular transport	Molecular Function: calcium ion binding (GO:0005509);; Cellular Component: plasma membrane (GO:0005886);; Biological Process: homophilic cell adhesion via plasma membrane adhesion molecules (GO:0007156);; Biological Process: Notch signaling pathway (GO:0007219);; Cellular Component: integral component of membrane (GO:0016021);; Cellular Component: extracellular exosome (GO:0070062);;	K06798|0|oas:101116091|K06798 cadherin 6, type 2, K-cadherin | (RefSeq) CDH6; cadherin 6	--	[S]	Function unknown	Cadherin domain;; Cadherin cytoplasmic region;; Cadherin-like	Cadherin-6 OS=Bos taurus OX=9913 GN=CDH6 PE=2 SV=1	U	Intracellular trafficking, secretion, and vesicular transport	PREDICTED: cadherin-6 isoform X2 [Ovis aries musimon]
102183759	381	476	412	385	747	1026	938	1.692992	1.960479	1.988599	1.757778	3.804056	5.270934	4.794074	5.74130708481026e-08	1.18469168223068	up	--	--	Biological Process: neural crest cell migration (GO:0001755);; Biological Process: somitogenesis (GO:0001756);; Biological Process: blood vessel remodeling (GO:0001974);; Biological Process: outflow tract morphogenesis (GO:0003151);; Biological Process: cardiac right ventricle morphogenesis (GO:0003215);; Biological Process: pulmonary myocardium development (GO:0003350);; Cellular Component: extr…	K06840|0|chx:102183759|K06840 semaphorin 3 | (RefSeq) SEMA3C; semaphorin 3C	Axon guidance (ko04360)	[T]	Signal transduction mechanisms	Sema domain;; Immunoglobulin I-set domain	Semaphorin-3C OS=Bos taurus OX=9913 GN=SEMA3C PE=2 SV=1	S	Function unknown	PREDICTED: semaphorin-3C [Capra hircus]
102190987	37	40	34	2	233	183	291	0.354903	0.357128	0.359649	0.021419	2.852823	2.078171	3.29072	0.00156713491188917	2.13347033575845	up	--	--	Biological Process: reciprocal meiotic recombination (GO:0007131);; Biological Process: spermatogenesis (GO:0007283);;	--	--	--	--	Cyclin, N-terminal domain	--	S	Function unknown	PREDICTED: cyclin N-terminal domain-containing protein 1 [Bison bison bison]
102171764	1359	1194	984	3030	172	69	378	22.817344	18.615438	17.968079	52.328973	3.28414	1.343202	7.317146	0.00146229235906409	-2.04884441751515	down	--	--	Molecular Function: lysozyme activity (GO:0003796);; Biological Process: digestion (GO:0007586);; Biological Process: metabolic process (GO:0008152);; Biological Process: cytolysis (GO:0019835);; Biological Process: defense response to bacterium (GO:0042742);;	K13915|5.21458e-106|chx:102171764|K13915 lysozyme C [EC:3.2.1.17] | (RefSeq) lysozyme C, milk isozyme	Salivary secretion (ko04970)	--	--	C-type lysozyme/alpha-lactalbumin family	Lysozyme C, milk isozyme OS=Bos taurus OX=9913 PE=2 SV=1	G	Carbohydrate transport and metabolism	PREDICTED: lysozyme C, milk isozyme [Capra hircus]
Capra_hircus_newGene_24472	10	20	8	15	33	79	47	0.148506	0.26907	0.131617	0.221239	0.576382	1.389035	0.809622	0.0230048177547996	1.56002363164843	up	--	--	Molecular Function: transcription factor activity, RNA polymerase II distal enhancer sequence-specific binding (GO:0003705);; Cellular Component: nucleus (GO:0005634);; Cellular Component: cytoplasm (GO:0005737);; Biological Process: regulation of transcription from RNA polymerase II promoter (GO:0006357);; Molecular Function: sequence-specific DNA binding (GO:0043565);; Molecular Function: trans…	K09270|0|bta:541256|K09270 transcription factor SOX7/8/10/18 (SOX group E/F) | (RefSeq) SOX7; SRY-box 7	--	[K]	Transcription	HMG (high mobility group) box;; Sox 17/18 central domain;; HMG-box domain	Transcription factor SOX-2 OS=Ovis aries OX=9940 GN=SOX2 PE=3 SV=1	B	Chromatin structure and dynamics	PREDICTED: transcription factor SOX-7 [Bubalus bubalis]
102187069	1315	1764	1410	1652	489	825	744	18.438877	14.954862	15.174095	19.157862	4.913162	9.11263	8.13123	0.00112750517437924	-1.02384267269646	down	--	--	Cellular Component: mitochondrion (GO:0005739);; Biological Process: aerobic respiration (GO:0009060);; Biological Process: mitochondrial respiratory chain complex IV assembly (GO:0033617);;	K18184|8.89911e-70|bta:615660|K18184 cytochrome c oxidase assembly protein subunit 20 | (RefSeq) COX20, FAM36A; COX20 Cox2 chaperone homolog (S. cerevisiae)	--	--	--	Protein of unknown function (DUF3767)	--	S	Function unknown	PREDICTED: cytochrome c oxidase protein 20 homolog isoform X2 [Capra hircus]
102181476	12079	5663	6519	8700	2686	2721	3735	285.753586	124.105725	167.41771	211.56208	72.746824	74.316254	101.575936	0.025351024668496	-1.18687980727438	down	--	--	--	--	--	--	--	Domain of unknown function (DUF4633)	Uncharacterized protein C11orf86 homolog OS=Bos taurus OX=9913 PE=2 SV=1	S	Function unknown	PREDICTED: uncharacterized protein C11orf86 homolog isoform X1 [Capra hircus]
108635631	493	178	1675	431	78	23	79	9.744564	3.254661	36.383529	14.839316	3.277656	0.520827	1.790914	0.00380216048157241	-2.05479590234397	down	--	--	--	K17527|0|oas:101122151|K17527 intelectin | (RefSeq) ITLN2; intelectin 2	--	--	--	Fibrinogen beta and gamma chains, C-terminal globular domain	--	S	Function unknown	PREDICTED: intelectin-2-like [Capra hircus]
102174007	1951	2346	2098	1337	4949	5202	2341	6.470861	7.567837	7.722093	4.475523	19.81107	20.984847	9.425836	0.039876971566856	1.09221481512779	up	[T]	Signal transduction mechanisms	Biological Process: luteinization (GO:0001553);; Biological Process: in utero embryonic development (GO:0001701);; Biological Process: hematopoietic progenitor cell differentiation (GO:0002244);; Molecular Function: platelet-derived growth factor alpha-receptor activity (GO:0005018);; Molecular Function: ATP binding (GO:0005524);; Cellular Component: nucleus (GO:0005634);; Cellular Component: cyt…	K04363|0|chx:102174007|K04363 platelet-derived growth factor receptor alpha [EC:2.7.10.1] | (RefSeq) PDGFRA; platelet derived growth factor receptor alpha	EGFR tyrosine kinase inhibitor resistance (ko01521);; MAPK signaling pathway (ko04010);; Ras signaling pathway (ko04014);; Rap1 signaling pathway (ko04015);; Calcium signaling pathway (ko04020);; Cytokine-cytokine receptor interaction (ko04060);; Phospholipase D signaling pathway (ko04072);; Endocytosis (ko04144);; PI3K-Akt signaling pathway (ko04151);; Focal adhesion (ko04510);; Gap junction (ko…	[T]	Signal transduction mechanisms	Protein tyrosine kinase;; Protein kinase domain;; Immunoglobulin domain;; Immunoglobulin I-set domain;; Immunoglobulin domain;; Immunoglobulin domain	Platelet-derived growth factor receptor beta OS=Canis lupus familiaris OX=9615 GN=PDGFRB PE=2 SV=1	T	Signal transduction mechanisms	PREDICTED: platelet-derived growth factor receptor alpha [Capra hircus]
102178081	34	169	76	80	535	418	142	0.096547	0.682701	0.44789	0.552565	2.04235	1.65182	0.925013	0.0215949442572905	1.62201467381325	up	--	--	Biological Process: negative regulation of transcription from RNA polymerase II promoter (GO:0000122);; Biological Process: spliceosomal complex assembly (GO:0000245);; Molecular Function: RNA polymerase II core promoter proximal region sequence-specific DNA binding (GO:0000978);; Molecular Function: transcriptional repressor activity, RNA polymerase II core promoter proximal region sequence-spec…	K09061|0|chx:102178081|K09061 GC-rich sequence DNA-binding factor | (RefSeq) GCFC2; GC-rich sequence DNA-binding factor 2	--	[K]	Transcription	GC-rich sequence DNA-binding factor-like protein	--	K	Transcription	PREDICTED: GC-rich sequence DNA-binding factor 2 isoform X1 [Capra hircus]
102185319	1948	1535	1763	1913	554	760	738	46.351031	13.818569	16.458947	18.369835	6.324414	8.22772	8.532128	0.000185709781391423	-1.23106575257199	down	[S]	Function unknown	Cellular Component: nucleus (GO:0005634);; Cellular Component: mitochondrial inner membrane (GO:0005743);; Biological Process: mitochondrial respiratory chain complex I assembly (GO:0032981);;	K09008|3.35204e-130|oas:101108261|K09008 NADH dehydrogenase [ubiquinone] 1 alpha subcomplex assembly factor 3 | (RefSeq) NDUFAF3; NADH:ubiquinone oxidoreductase complex assembly factor 3	--	[S]	Function unknown	Protein of unknown function (DUF498/DUF598)	NADH dehydrogenase [ubiquinone] 1 alpha subcomplex assembly factor 3 OS=Bos taurus OX=9913 GN=NDUFAF3 PE=2 SV=1	S	Function unknown	PREDICTED: NADH dehydrogenase [ubiquinone] 1 alpha subcomplex assembly factor 3 [Capra hircus]
102190252	4244	2572	2620	3350	846	1706	1592	74.537788	41.860794	49.936714	60.474537	17.006857	34.593529	32.149956	0.0393348123799988	-1.03650293462767	down	[F]	Nucleotide transport and metabolism	Molecular Function: adenine binding (GO:0002055);; Molecular Function: adenine phosphoribosyltransferase activity (GO:0003999);; Cellular Component: nucleoplasm (GO:0005654);; Cellular Component: cytoplasm (GO:0005737);; Biological Process: adenine salvage (GO:0006168);; Biological Process: grooming behavior (GO:0007625);; Molecular Function: AMP binding (GO:0016208);; Biological Process: AMP sal…	K00759|1.19557e-118|bta:519017|K00759 adenine phosphoribosyltransferase [EC:2.4.2.7] | (RefSeq) APRT; adenine phosphoribosyltransferase	Purine metabolism (ko00230)	[F]	Nucleotide transport and metabolism	Phosphoribosyl transferase domain	Adenine phosphoribosyltransferase OS=Bos taurus OX=9913 GN=APRT PE=2 SV=1	F	Nucleotide transport and metabolism	PREDICTED: adenine phosphoribosyltransferase [Capra hircus]
102180714	217	325	115	137	527	795	397	0.485261	0.734959	0.375802	0.312289	1.359002	2.109782	1.056454	0.0114709559339464	1.40690995651441	up	--	--	Molecular Function: DNA binding (GO:0003677);; Cellular Component: nucleus (GO:0005634);;	--	--	[K]	Transcription	--	--	S	Function unknown	PREDICTED: SET-binding protein isoform X1 [Capra hircus]
102189405	295	995	867	437	2194	1462	1212	0.619887	2.703563	2.7463	0.869709	7.517893	3.831938	3.949507	0.0489583750255551	1.23694414066087	up	[R]	General function prediction only	Cellular Component: extracellular exosome (GO:0070062);;	K18597|0|chx:102189405|K18597 echinoderm microtubule-associated protein-like 5 | (RefSeq) EML5; echinoderm microtubule associated protein like 5	--	[S]	Function unknown	WD domain, G-beta repeat;; HELP motif;; Anaphase-promoting complex subunit 4 WD40 domain;; WD40 region of Ge1, enhancer of mRNA-decapping protein	WD repeat-containing protein 62 OS=Sus scrofa OX=9823 GN=WDR62 PE=3 SV=1	S	Function unknown	PREDICTED: echinoderm microtubule-associated protein-like 5 isoform X1 [Capra hircus]
102173882	4749	4976	4520	5262	968	2626	2826	64.023804	62.15665	66.157129	72.92956	14.959991	40.902542	43.805598	0.0481238989785449	-1.01359494284017	down	--	--	Molecular Function: hormone activity (GO:0005179);; Cellular Component: extracellular space (GO:0005615);; Biological Process: response to cold (GO:0009409);; Biological Process: response to muscle activity (GO:0014850);; Biological Process: negative regulation of inflammatory response (GO:0050728);; Cellular Component: extracellular exosome (GO:0070062);; Biological Process: positive regulation …	--	--	--	--	--	--	S	Function unknown	PREDICTED: meteorin-like protein [Bison bison bison]
108633220	419	715	454	160	837	2385	841	2.460328	4.261712	3.255132	1.149935	6.264994	17.096522	5.891205	0.0367204481072442	1.37138573299207	up	--	--	Biological Process: blood vessel development (GO:0001568);; Biological Process: heart morphogenesis (GO:0003007);; Molecular Function: extracellular matrix structural constituent (GO:0005201);; Cellular Component: collagen type V trimer (GO:0005588);; Cellular Component: basement membrane (GO:0005604);; Biological Process: cell adhesion (GO:0007155);; Molecular Function: heparin binding (GO:00082…	K19721|2.57485e-90|cge:107977489|K19721 collagen, type V/XI/XXIV/XXVII, alpha | (RefSeq) collagen alpha-1(V) chain-like	--	[W]	Extracellular structures	Collagen triple helix repeat (20 copies);; Fibrillar collagen C-terminal domain	Collagen alpha-2(XI) chain OS=Bos taurus OX=9913 GN=COL11A2 PE=3 SV=1	S	Function unknown	hypothetical protein Celaphus_00004990, partial [Cervus elaphus hippelaphus]
Capra_hircus_newGene_66726	641	769	852	836	151	306	168	6.032942	6.620224	8.706642	8.113945	1.624854	3.198704	1.74029	9.18268125326402e-06	-1.65417674804986	down	--	--	Molecular Function: RNA-directed DNA polymerase activity (GO:0003964);; Cellular Component: fascia adherens (GO:0005916);; Biological Process: RNA-dependent DNA biosynthetic process (GO:0006278);; Molecular Function: beta-catenin binding (GO:0008013);; Cellular Component: lamellipodium (GO:0030027);; Molecular Function: cadherin binding (GO:0045296);; Molecular Function: actin filament binding (G…	K09228|3.02509e-58|oas:100527962|K09228 KRAB domain-containing zinc finger protein | (RefSeq) ZNF33B; zinc finger protein 33B	--	[R]	General function prediction only	Reverse transcriptase (RNA-dependent DNA polymerase)	LINE-1 reverse transcriptase homolog OS=Nycticebus coucang OX=9470 PE=3 SV=1	S	Function unknown	reverse transcriptase-like [Bos taurus]
102186926	0	11	2	14	70	89	50	0	0.084451	0.017793	0.116728	0.750351	0.880268	0.499996	0.0230048177547996	1.7933612855279	up	--	--	Molecular Function: microtubule motor activity (GO:0003777);; Molecular Function: ATP binding (GO:0005524);; Cellular Component: kinesin complex (GO:0005871);; Cellular Component: microtubule (GO:0005874);; Biological Process: microtubule-based movement (GO:0007018);; Molecular Function: microtubule binding (GO:0008017);; Molecular Function: ATPase activity (GO:0016887);; Biological Process: cyto…	K10392|0|bta:527883|K10392 kinesin family member 1 | (RefSeq) KIF1A; kinesin family member 1A	--	[Z]	Cytoskeleton	Kinesin-associated;; Kinesin protein 1B;; Kinesin protein;; FHA domain	--	Z	Cytoskeleton	PREDICTED: kinesin-like protein KIF1A [Capra hircus]
102173175	54	51	40	18	4	10	8	0.697827	0.722569	0.461777	0.195442	0.075472	0.118875	0.089162	0.025611977890561	-1.61931554333154	down	--	--	--	--	--	--	--	--	--	O	Posttranslational modification, protein turnover, chaperones	PREDICTED: niban-like protein 2 [Capra hircus]
102169637	302	364	339	284	712	966	434	0.79902	1.071628	0.975282	0.773429	2.59572	3.53565	1.50531	0.0202178010007805	1.1117750574108	up	--	--	Biological Process: negative regulation of protein phosphorylation (GO:0001933);; Cellular Component: plasma membrane (GO:0005886);; Cellular Component: cell-cell junction (GO:0005911);; Biological Process: excretion (GO:0007588);; Cellular Component: integral component of membrane (GO:0016021);; Biological Process: single organismal cell-cell adhesion (GO:0016337);; Molecular Function: myosin bi…	--	--	[T]	Signal transduction mechanisms	Immunoglobulin domain;; Immunoglobulin I-set domain;; Immunoglobulin domain;; Immunoglobulin domain;; Immunoglobulin V-set domain;; CD80-like C2-set immunoglobulin domain;; Immunoglobulin C1-set domain	Basal cell adhesion molecule OS=Bos taurus OX=9913 GN=BCAM PE=2 SV=2	S	Function unknown	PREDICTED: kin of IRRE-like protein 1 isoform X1 [Capra hircus]
102175656	113	186	169	113	418	435	254	0.845366	1.703753	1.513687	0.88909	4.141761	5.489441	2.804778	0.00535890768462347	1.31687476393716	up	[G]	Carbohydrate transport and metabolism	Molecular Function: alpha-galactosidase activity (GO:0004557);; Molecular Function: receptor binding (GO:0005102);; Molecular Function: calcium ion binding (GO:0005509);; Cellular Component: lysosome (GO:0005764);; Cellular Component: Golgi apparatus (GO:0005794);; Biological Process: oligosaccharide metabolic process (GO:0009311);; Molecular Function: protein homodimerization activity (GO:004280…	K01189|0|chx:102175656|K01189 alpha-galactosidase [EC:3.2.1.22] | (RefSeq) GLA; galactosidase alpha	Galactose metabolism (ko00052);; Glycerolipid metabolism (ko00561);; Sphingolipid metabolism (ko00600);; Glycosphingolipid biosynthesis - globo series (ko00603);; Lysosome (ko04142)	[G]	Carbohydrate transport and metabolism	Alpha galactosidase A;; Alpha galactosidase A C-terminal beta sandwich domain;; Melibiase	Alpha-N-acetylgalactosaminidase OS=Bos taurus OX=9913 GN=NAGA PE=2 SV=1	G	Carbohydrate transport and metabolism	PREDICTED: alpha-galactosidase A [Capra hircus]
102181566	2876	1976	3368	2490	893	971	1054	41.187035	26.219337	52.354023	36.643871	14.645842	16.059711	17.345116	0.00175287915630552	-1.2566163443986	down	--	--	Molecular Function: structural molecule activity (GO:0005198);; Biological Process: tumor necrosis factor-mediated signaling pathway (GO:0033209);; Cellular Component: centriolar satellite (GO:0034451);; Biological Process: Golgi to plasma membrane CFTR protein transport (GO:0043000);; Biological Process: negative regulation of apoptotic process (GO:0043066);; Molecular Function: RNA binding (GO:…	K07604|0|chx:102181566|K07604 type I keratin, acidic | (RefSeq) KRT18; keratin 18	--	--	--	Intermediate filament protein	Keratin, type I cytoskeletal 19 OS=Bos taurus OX=9913 GN=KRT19 PE=2 SV=1	S	Function unknown	KRT18 protein, partial [Bos taurus]
102178220	4	14	8	3	66	56	38	0.009848	0.03557	0.021331	0.005771	0.686102	0.180124	0.120931	0.0018757377701144	2.07457710045635	up	--	--	Cellular Component: voltage-gated sodium channel complex (GO:0001518);; Molecular Function: voltage-gated sodium channel activity (GO:0005248);; Biological Process: inflammatory response (GO:0006954);; Biological Process: response to toxic substance (GO:0009636);; Biological Process: post-embryonic development (GO:0009791);; Biological Process: neuronal action potential (GO:0019228);; Biological …	K04841|0|chx:102178220|K04841 voltage-gated sodium channel type IX alpha | (RefSeq) SCN9A; sodium voltage-gated channel alpha subunit 9	Taste transduction (ko04742)	[PT]	Inorganic ion transport and metabolism;; Signal transduction mechanisms	Ion transport protein;; Cytoplasmic domain of voltage-gated Na+ ion channel;; Sodium ion transport-associated;; Voltage-dependent L-type calcium channel, IQ-associated;; Polycystin cation channel	Sodium channel protein type 9 subunit alpha OS=Oryctolagus cuniculus OX=9986 GN=SCN9A PE=2 SV=1	U	Intracellular trafficking, secretion, and vesicular transport	PREDICTED: sodium channel protein type 9 subunit alpha [Capra hircus]
102177066	299	580	521	283	778	1220	745	1.113066	1.948975	2.059291	0.784827	3.722991	5.883205	3.507884	0.0198744312209141	1.11281797693498	up	--	--	Molecular Function: nucleotide binding (GO:0000166);; Molecular Function: nucleic acid binding (GO:0003676);;	--	--	--	--	RNA recognition motif. (a.k.a. RRM, RBD, or RNP domain);; RNA binding motif;; Limkain b1;; Sodium/calcium exchanger protein	Polyadenylate-binding protein 5 OS=Pongo pygmaeus OX=9600 GN=PABPC5 PE=3 SV=1	S	Function unknown	PREDICTED: LOW QUALITY PROTEIN: myelin expression factor 2 [Capra hircus]
102181879	20	177	111	56	675	384	223	0.124204	1.679759	0.958942	0.367628	7.48688	3.998796	2.099156	0.02104534864273	1.69245993455395	up	--	--	Cellular Component: cytoskeleton (GO:0005856);; Molecular Function: cytoskeletal protein binding (GO:0008092);;	K10388|0|phd:102329004|K10388 plectin | (RefSeq) PLEC; plectin	--	[Z]	Cytoskeleton	Calponin homology (CH) domain;; CAMSAP CH domain	Alpha-actinin-4 OS=Pongo abelii OX=9601 GN=ACTN4 PE=2 SV=1	Z	Cytoskeleton	PREDICTED: plectin isoform X20 [Ovis aries musimon]
102187566	187	558	307	224	943	1590	603	0.993973	2.624438	1.595343	1.066984	5.095621	8.711397	3.243385	0.00587206215085938	1.54450229397333	up	--	--	Molecular Function: nucleotide binding (GO:0000166);; Cellular Component: integral component of nuclear inner membrane (GO:0005639);; Biological Process: negative regulation of transforming growth factor beta receptor signaling pathway (GO:0030512);; Biological Process: negative regulation of BMP signaling pathway (GO:0030514);; Biological Process: negative regulation of activin receptor signalin…	K19410|0|chx:102187566|K19410 inner nuclear membrane protein Man1 | (RefSeq) LEMD3; LEM domain containing 3	--	--	--	Man1-Src1p-C-terminal domain;; LEM domain	RNA-binding protein 39 OS=Pongo abelii OX=9601 GN=RBM39 PE=2 SV=1	S	Function unknown	PREDICTED: inner nuclear membrane protein Man1 [Capra hircus]
102171863	12	19	14	3	33	102	52	0.034142	0.052316	0.043468	0.008982	0.112612	0.357572	0.181412	0.0224660489802422	1.68043187960334	up	--	--	Cellular Component: extracellular region (GO:0005576);; Cellular Component: cytoplasm (GO:0005737);; Cellular Component: lipid droplet (GO:0005811);; Cellular Component: plasma membrane (GO:0005886);; Biological Process: lipid transport (GO:0006869);; Molecular Function: lipid binding (GO:0008289);; Biological Process: lipoprotein metabolic process (GO:0042157);; Cellular Component: intracellular…	K20254|0|bom:102278159|K20254 perilipin-4 | (RefSeq) PLIN4; perilipin 4	PPAR signaling pathway (ko03320)	--	--	Perilipin family;; Apolipoprotein A1/A4/E domain	Perilipin-3 OS=Pongo abelii OX=9601 GN=PLIN3 PE=2 SV=1	S	Function unknown	PREDICTED: perilipin-4 isoform X1 [Capra hircus]
102187986	173	299	222	177	313	676	417	0.433146	0.585899	1.460318	0.385288	1.562516	1.696747	1.651302	0.0166353748526025	1.08777112299987	up	[E]	Amino acid transport and metabolism	--	--	--	--	--	Beta/Gamma crystallin;; Ricin-type beta-trefoil lectin domain;; Ricin-type beta-trefoil lectin domain-like	Beta-crystallin B2 OS=Bos taurus OX=9913 GN=CRYBB2 PE=1 SV=3	S	Function unknown	PREDICTED: very large A-kinase anchor protein isoform X1 [Capra hircus]
Capra_hircus_newGene_6746	71	80	84	44	1017	121	695	0.383949	0.401504	0.494892	0.245775	6.348072	0.757074	4.356823	0.000213221967126271	2.31975094943112	up	--	--	Cellular Component: endoplasmic reticulum-Golgi intermediate compartment (GO:0005793);; Cellular Component: Golgi apparatus (GO:0005794);; Cellular Component: cis-Golgi network (GO:0005801);; Cellular Component: integral component of membrane (GO:0016021);; Molecular Function: RNA binding (GO:0044822);;	K20478|0|chx:102181721|K20478 golgin subfamily B member 1 | (RefSeq) GOLGB1; golgin B1	--	--	--	--	--	S	Function unknown	PREDICTED: LOW QUALITY PROTEIN: golgin subfamily B member 1 [Capra hircus]
102180549	3303	3069	5946	1961	1409	1076	1359	20.428492	17.585896	39.918308	12.467047	9.97579	7.682379	9.660398	0.0481238989785449	-1.14678098298279	down	--	--	Biological Process: negative regulation of transcription from RNA polymerase II promoter (GO:0000122);; Cellular Component: nucleosome (GO:0000786);; Cellular Component: nuclear euchromatin (GO:0005719);; Cellular Component: nuclear heterochromatin (GO:0005720);; Biological Process: nucleosome assembly (GO:0006334);; Biological Process: nucleosome positioning (GO:0016584);; Molecular Function: ch…	K11275|6.89781e-32|chx:102180549|K11275 histone H1/5 | (RefSeq) histone H1.3	--	[B]	Chromatin structure and dynamics	linker histone H1 and H5 family	Histone H1.4 OS=Oryctolagus cuniculus OX=9986 GN=HIST1H1E PE=1 SV=2	--	--	PREDICTED: histone H1.3-like [Bubalus bubalis]
102173301	1561	2126	1360	1185	3865	3893	3632	11.766362	9.403305	7.250306	7.766694	18.180237	18.091092	17.725649	1.10312747686413e-05	1.33529895078258	up	[DZ]	Cell cycle control, cell division, chromosome partitioning;; Cytoskeleton	Cellular Component: nucleoplasm (GO:0005654);; Cellular Component: cytoplasm (GO:0005737);; Molecular Function: protein kinase binding (GO:0019901);; Molecular Function: protein tyrosine kinase inhibitor activity (GO:0030292);; Biological Process: release of sequestered calcium ion into cytosol (GO:0051209);; Biological Process: negative regulation of protein tyrosine kinase activity (GO:0061099)…	--	--	[S]	Function unknown	Regulator of chromosome condensation (RCC1) repeat;; BTB/POZ domain;; Ankyrin repeats (many copies);; Ankyrin repeats (3 copies);; Ankyrin repeats (many copies);; Regulator of chromosome condensation (RCC1) repeat;; Ankyrin repeat;; Ankyrin repeat	X-linked retinitis pigmentosa GTPase regulator OS=Canis lupus familiaris OX=9615 GN=RPGR PE=2 SV=1	DZ	Cell cycle control, cell division, chromosome partitioning;; Cytoskeleton	PREDICTED: inhibitor of Bruton tyrosine kinase isoform X2 [Capra hircus]
102183597	792	3404	1246	617	5780	3825	3540	2.798549	8.157894	4.208717	2.346874	13.883641	8.629137	11.136598	0.048591600235426	1.35586362357947	up	--	--	Cellular Component: cytosol (GO:0005829);; Cellular Component: plasma membrane (GO:0005886);; Molecular Function: Rab guanyl-nucleotide exchange factor activity (GO:0017112);; Cellular Component: retromer complex (GO:0030904);; Cellular Component: insulin-responsive compartment (GO:0032593);; Biological Process: cellular response to insulin stimulus (GO:0032869);; Biological Process: positive reg…	K20163|0|oas:101123605|K20163 DENN domain-containing protein 4 | (RefSeq) DENND4C; DENN domain containing 4C	--	[T]	Signal transduction mechanisms	DENN (AEX-3) domain;; uDENN domain;; dDENN domain	--	S	Function unknown	PREDICTED: DENN domain-containing protein 4C isoform X1 [Capra hircus]
108635005	1733	929	961	1111	295	453	556	47.366272	23.53484	28.519552	31.214739	9.230689	14.280853	17.474287	0.0179115098735538	-1.21796128213185	down	--	--	Molecular Function: lysine-acetylated histone binding (GO:0070577);;	K11723|2.82378e-25|chx:102185609|K11723 bromodomain-containing protein 7/9 | (RefSeq) BRD9; bromodomain containing 9	--	--	--	--	--	S	Function unknown	PREDICTED: uncharacterized protein LOC108635005 [Capra hircus]
102171518	99	111	65	90	158	246	196	0.207784	0.2171	0.147575	0.194602	0.380649	0.59998	0.472703	0.014132146703128	1.11067409829449	up	[R]	General function prediction only	Cellular Component: extracellular space (GO:0005615);; Cellular Component: synaptic vesicle (GO:0008021);; Molecular Function: Rab GTPase binding (GO:0017137);;	--	--	[R]	General function prediction only	RAVE protein 1 C terminal;; WD domain, G-beta repeat;; Anaphase-promoting complex subunit 4 WD40 domain;; Eukaryotic translation initiation factor eIF2A	--	S	Function unknown	PREDICTED: dmX-like protein 2 isoform X2 [Capra hircus]
102172025	373	1223	944	692	2463	2583	1998	1.091279	2.760186	2.661723	1.991086	6.122983	7.641938	6.115558	0.00318530913545429	1.4670141516442	up	--	--	Cellular Component: cytoplasm (GO:0005737);; Biological Process: ubiquitin-dependent protein catabolic process (GO:0006511);; Biological Process: cell migration (GO:0016477);; Biological Process: protein deubiquitination (GO:0016579);; Molecular Function: thiol-dependent ubiquitinyl hydrolase activity (GO:0036459);;	K11840|0|oas:101119525|K11840 ubiquitin carboxyl-terminal hydrolase 9/24 [EC:3.4.19.12] | (RefSeq) USP24; ubiquitin specific peptidase 24	--	[O]	Posttranslational modification, protein turnover, chaperones	Ubiquitin carboxyl-terminal hydrolase;; Ubiquitin carboxyl-terminal hydrolase	Ubiquitin carboxyl-terminal hydrolase 46 OS=Pongo abelii OX=9601 GN=USP46 PE=2 SV=1	O	Posttranslational modification, protein turnover, chaperones	PREDICTED: ubiquitin carboxyl-terminal hydrolase 24 isoform X1 [Capra hircus]
106501902	0	0	0	0	11	320	294	0	0	0	0	0.031775	0.970338	0.886838	1.03555409725966e-06	3.06836542239523	up	[T]	Signal transduction mechanisms	Biological Process: in utero embryonic development (GO:0001701);; Biological Process: tissue homeostasis (GO:0001894);; Cellular Component: nucleoplasm (GO:0005654);; Cellular Component: cytoplasm (GO:0005737);; Cellular Component: plasma membrane (GO:0005886);; Biological Process: multicellular organism growth (GO:0035264);; Biological Process: odontogenesis of dentin-containing tooth (GO:004247…	--	--	--	--	Ankyrin repeat;; Ankyrin repeats (3 copies);; Ankyrin repeat;; Ankyrin repeats (many copies);; Ankyrin repeats (many copies)	Tonsoku-like protein OS=Bos taurus OX=9913 GN=TONSL PE=2 SV=1	S	Function unknown	PREDICTED: LOW QUALITY PROTEIN: ankyrin repeat domain-containing protein 11-like [Capra hircus]
102180424	37	41	74	51	4	3	16	0.334392	0.34425	0.721205	0.471718	0.03985	0.021079	0.156589	0.0242586985882829	-1.68560839052175	down	--	--	Biological Process: morphogenesis of an epithelium (GO:0002009);; Molecular Function: structural constituent of cytoskeleton (GO:0005200);; Cellular Component: nucleus (GO:0005634);; Cellular Component: intermediate filament (GO:0005882);; Biological Process: inflammatory response (GO:0006954);; Biological Process: aging (GO:0007568);; Biological Process: negative regulation of cell migration (GO…	K07604|0|chx:102180424|K07604 type I keratin, acidic | (RefSeq) KRT16; keratin, type I cytoskeletal 16	--	--	--	Intermediate filament protein	Keratin, type I cytoskeletal 17 OS=Bos taurus OX=9913 GN=KRT17 PE=2 SV=1	Z	Cytoskeleton	PREDICTED: LOW QUALITY PROTEIN: keratin, type I cytoskeletal 16 [Capra hircus]
Capra_hircus_newGene_57253	8	18	9	0	64	104	34	0.056214	0.127298	0.069808	0	0.57875	1.380149	0.310624	0.0322268562332511	1.70464239826947	up	--	--	Biological Process: detection of chemical stimulus involved in sensory perception of bitter taste (GO:0001580);; Biological Process: antigen processing and presentation of peptide or polysaccharide antigen via MHC class II (GO:0002504);; Molecular Function: metalloendopeptidase activity (GO:0004222);; Molecular Function: G-protein coupled receptor activity (GO:0004930);; Molecular Function: ATP b…	K08474|4.91353e-31|bta:664647|K08474 taste receptor type 2 | (RefSeq) T2R65A; bitter taste receptor Bota-T2R65A	--	--	--	--	--	--	--	bitter taste receptor Bota-T2R65A [Bos taurus]
102170006	85381	46758	48103	70640	5868	15772	23670	2084.061422	1033.651276	1249.840214	1733.451317	159.206304	430.298052	641.131981	0.00380216048157241	-1.65340078646718	down	--	--	Molecular Function: phospholipase A2 activity (GO:0004623);; Molecular Function: calcium ion binding (GO:0005509);; Cellular Component: extracellular region (GO:0005576);; Cellular Component: membrane (GO:0016020);; Biological Process: lipid catabolic process (GO:0016042);;	K01047|4.66861e-72|oas:101107171|K01047 secretory phospholipase A2 [EC:3.1.1.4] | (RefSeq) phospholipase A2, membrane associated-like	Glycerophospholipid metabolism (ko00564);; Ether lipid metabolism (ko00565);; Arachidonic acid metabolism (ko00590);; Linoleic acid metabolism (ko00591);; alpha-Linolenic acid metabolism (ko00592);; Ras signaling pathway (ko04014);; Vascular smooth muscle contraction (ko04270);; Pancreatic secretion (ko04972);; Fat digestion and absorption (ko04975)	[I]	Lipid transport and metabolism	Phospholipase A2	Phospholipase A2, membrane associated OS=Bos taurus OX=9913 GN=PLA2G2A PE=2 SV=1	I	Lipid transport and metabolism	PREDICTED: phospholipase A2, membrane associated [Capra hircus]
102182798	38	68	37	26	58	211	118	0.261622	0.944962	0.396806	0.392362	1.076591	1.304549	0.508423	0.0420240254363295	1.33825604480146	up	--	--	Cellular Component: cytoplasm (GO:0005737);; Biological Process: spermatogenesis (GO:0007283);; Biological Process: cell projection assembly (GO:0030031);; Cellular Component: motile cilium (GO:0031514);; Cellular Component: neuron projection (GO:0043005);;	--	--	--	--	--	Testis-specific gene 10 protein OS=Macaca fascicularis OX=9541 GN=TSGA10 PE=2 SV=1	S	Function unknown	PREDICTED: testis-specific gene 10 protein [Capra hircus]
102183227	422	1352	829	347	1502	2811	1901	1.951639	4.194251	4.173723	1.401952	7.03165	13.221074	6.157142	0.0219797626736068	1.35533707733602	up	--	--	Biological Process: establishment of mitotic spindle orientation (GO:0000132);; Molecular Function: p53 binding (GO:0002039);; Molecular Function: profilin binding (GO:0005522);; Cellular Component: nucleoplasm (GO:0005654);; Cellular Component: late endosome (GO:0005770);; Cellular Component: autophagosome (GO:0005776);; Cellular Component: endoplasmic reticulum (GO:0005783);; Cellular Component…	K04533|0|chx:102183227|K04533 huntingtin | (RefSeq) HTT; huntingtin	Huntington's disease (ko05016)	--	--	Huntingtin protein region;; HEAT repeat	--	U	Intracellular trafficking, secretion, and vesicular transport	PREDICTED: huntingtin isoform X1 [Capra hircus]
102175350	9	42	33	7	101	169	75	0.148466	0.76823	0.649437	0.143916	2.047923	3.445537	1.545184	0.0186962136799326	1.71408184127721	up	--	--	--	--	--	--	--	N-terminal C2 in EEIG1 and EHBP1 proteins	--	S	Function unknown	PREDICTED: protein FAM102B [Capra hircus]
102175719	494	316	321	280	67	138	166	13.839849	8.027333	8.561626	7.327619	1.78448	4.279472	4.678477	0.0205793457693124	-1.25642778619121	down	--	--	Molecular Function: magnesium ion binding (GO:0000287);; Molecular Function: mRNA binding (GO:0003729);; Molecular Function: GTP binding (GO:0005525);; Cellular Component: nucleoplasm (GO:0005654);; Cellular Component: nucleolus (GO:0005730);; Cellular Component: cytoplasm (GO:0005737);; Biological Process: adenosine to inosine editing (GO:0006382);; Biological Process: mRNA catabolic process (GO…	K16855|5.83341e-103|bta:512320|K16855 U8 snoRNA-decapping enzyme [EC:3.6.1.62 3.6.1.64] | (RefSeq) NUDT16; nudix hydrolase 16	Purine metabolism (ko00230);; RNA degradation (ko03018)	--	--	--	U8 snoRNA-decapping enzyme OS=Ovis aries OX=9940 GN=NUDT16 PE=2 SV=1	S	Function unknown	PREDICTED: U8 snoRNA-decapping enzyme isoform X1 [Capra hircus]
102176032	2110	1047	1047	1470	357	670	652	89.615096	41.055749	48.193257	64.104567	17.246401	32.748264	31.765228	0.0437333848846124	-1.1198849554573	down	--	--	Molecular Function: structural constituent of ribosome (GO:0003735);; Cellular Component: mitochondrial respiratory chain complex I (GO:0005747);; Cellular Component: mitochondrial ribosome (GO:0005761);; Biological Process: mitochondrial electron transport, NADH to ubiquinone (GO:0006120);; Molecular Function: NADH dehydrogenase (ubiquinone) activity (GO:0008137);; Biological Process: mitochondr…	K03951|1.18438e-58|chx:102176032|K03951 NADH dehydrogenase (ubiquinone) 1 alpha subcomplex subunit 7 | (RefSeq) NDUFA7; NADH:ubiquinone oxidoreductase subunit A7	Oxidative phosphorylation (ko00190);; Non-alcoholic fatty liver disease (NAFLD) (ko04932);; Alzheimer's disease (ko05010);; Parkinson's disease (ko05012);; Huntington's disease (ko05016)	[C]	Energy production and conversion	NADH:ubiquinone oxidoreductase subunit B14.5a (Complex I-B14.5a)	NADH dehydrogenase [ubiquinone] 1 alpha subcomplex subunit 7 OS=Bos taurus OX=9913 GN=NDUFA7 PE=1 SV=2	C	Energy production and conversion	PREDICTED: NADH dehydrogenase [ubiquinone] 1 alpha subcomplex subunit 7 [Capra hircus]
108633253	341	486	335	171	1111	1386	495	1.72274	2.223317	2.126282	0.865367	6.32427	8.150829	3.097745	0.0159925444997083	1.43060832735778	up	--	--	Cellular Component: mucus layer (GO:0070701);;	K10955|0|bom:102279739|K10955 intestinal mucin-2 | (RefSeq) mucin-2-like	Amoebiasis (ko05146)	[WV]	Extracellular structures;; Defense mechanisms	von Willebrand factor type D domain;; C8 domain;; Trypsin Inhibitor like cysteine rich domain	von Willebrand factor OS=Canis lupus familiaris OX=9615 GN=VWF PE=1 SV=2	O	Posttranslational modification, protein turnover, chaperones	PREDICTED: mucin-2-like [Capra hircus]
102187763	2631	3423	2400	2632	1093	807	694	13.177456	14.720934	12.192244	13.42691	6.34793	4.538938	4.062691	0.000306398131331064	-1.39795868921581	down	--	--	--	--	--	--	--	Family of FAM53	Protein FAM53C OS=Bos taurus OX=9913 GN=FAM53C PE=2 SV=1	O	Posttranslational modification, protein turnover, chaperones	protein FAM53C [Bos taurus]
102179561	20	9	9	15	0	0	0	0.929696	0.224164	0.438357	0.474658	0	0	0	0.0345243652056689	-1.67036024532811	down	--	--	Molecular Function: olfactory receptor activity (GO:0004984);; Biological Process: G-protein coupled receptor signaling pathway (GO:0007186);; Cellular Component: integral component of membrane (GO:0016021);; Biological Process: detection of chemical stimulus involved in sensory perception of smell (GO:0050911);;	--	--	--	--	u-PAR/Ly-6 domain	--	--	--	PREDICTED: uncharacterized protein LOC102179561 [Capra hircus]
100860971	181	716	502	136	2518	4260	1283	1.077979	3.447736	2.542992	0.623197	11.399559	25.394024	6.403418	0.000233376603160384	2.20255864283174	up	[DZ]	Cell cycle control, cell division, chromosome partitioning;; Cytoskeleton	Biological Process: activation of MAPK activity (GO:0000187);; Molecular Function: phosphatidylserine binding (GO:0001786);; Biological Process: negative regulation of endothelial cell proliferation (GO:0001937);; Biological Process: negative regulation of cell-matrix adhesion (GO:0001953);; Molecular Function: fibronectin binding (GO:0001968);; Biological Process: sprouting angiogenesis (GO:0002…	K16857|0|chx:100860971|K16857 thrombospondin 1 | (RefSeq) THBS1; thrombospondin 1	Rap1 signaling pathway (ko04015);; p53 signaling pathway (ko04115);; Phagosome (ko04145);; PI3K-Akt signaling pathway (ko04151);; TGF-beta signaling pathway (ko04350);; Focal adhesion (ko04510);; ECM-receptor interaction (ko04512);; Malaria (ko05144);; Proteoglycans in cancer (ko05205);; MicroRNAs in cancer (ko05206);; Bladder cancer (ko05219)	--	--	Thrombospondin C-terminal region;; Thrombospondin type 3 repeat;; Thrombospondin type 1 domain;; von Willebrand factor type C domain;; Complement Clr-like EGF-like	Thrombospondin-1 OS=Bos taurus OX=9913 GN=THBS1 PE=2 SV=2	O	Posttranslational modification, protein turnover, chaperones	PREDICTED: thrombospondin-1 isoform X3 [Capra hircus]
102177320	53	87	370	148	2	0	25	0.572515	0.884611	4.401616	1.659126	0.024884	0	0.313285	0.0489583750255551	-1.58915667834052	down	--	--	Biological Process: ovulation from ovarian follicle (GO:0001542);; Cellular Component: extracellular space (GO:0005615);; Cellular Component: cytoplasm (GO:0005737);; Biological Process: transport (GO:0006810);; Molecular Function: zinc ion binding (GO:0008270);; Biological Process: progesterone metabolic process (GO:0042448);; Biological Process: SMAD protein signal transduction (GO:0060395);;	K16144|0|chx:102177320|K16144 alpha-fetoprotein | (RefSeq) AFP; alpha fetoprotein	Hippo signaling pathway (ko04390)	--	--	Serum albumin family	Alpha-fetoprotein OS=Bos taurus OX=9913 GN=AFP PE=2 SV=1	O	Posttranslational modification, protein turnover, chaperones	PREDICTED: alpha-fetoprotein [Capra hircus]
Capra_hircus_newGene_34487	267	188	191	309	41	83	80	2.195804	1.228413	1.760201	2.88996	0.318938	0.980211	0.702659	0.00340871766506109	-1.51024305400067	down	--	--	Biological Process: nucleotide-excision repair, DNA damage recognition (GO:0000715);; Molecular Function: trace-amine receptor activity (GO:0001594);; Biological Process: positive regulation of cytokine-mediated signaling pathway (GO:0001961);; Molecular Function: damaged DNA binding (GO:0003684);; Molecular Function: single-stranded DNA binding (GO:0003697);; Molecular Function: voltage-gated io…	K10838|5.73629e-13|oas:101109650|K10838 xeroderma pigmentosum group C-complementing protein | (RefSeq) XPC; XPC complex subunit, DNA damage recognition and repair factor	Nucleotide excision repair (ko03420)	--	--	--	--	S	Function unknown	reverse transcriptase-like [Bos taurus]
102174598	253	404	314	276	564	1188	1245	2.728458	4.010094	3.658052	3.279787	6.961384	14.777134	15.400527	8.66099158155895e-06	1.61219389840239	up	--	--	Cellular Component: integral component of membrane (GO:0016021);; Cellular Component: apical plasma membrane (GO:0016324);;	--	--	--	--	PMP-22/EMP/MP20/Claudin tight junction;; PMP-22/EMP/MP20/Claudin family	Claudin domain-containing protein 1 OS=Pongo abelii OX=9601 GN=CLDND1 PE=2 SV=1	U	Intracellular trafficking, secretion, and vesicular transport	PREDICTED: claudin domain-containing protein 1 isoform X1 [Bubalus bubalis]
102181417	36	22	54	92	1019	20	244	0.221311	0.124256	0.7389	1.288335	7.213755	0.137839	2.713612	0.0436353794869313	1.62902206202455	up	--	--	Molecular Function: calcium ion binding (GO:0005509);;	--	--	--	--	Antibiotic biosynthesis monooxygenase;; EF hand;; EF-hand domain;; EF hand;; EF-hand domain pair	N-terminal EF-hand calcium-binding protein 1 OS=Pongo abelii OX=9601 GN=NECAB1 PE=2 SV=1	S	Function unknown	PREDICTED: N-terminal EF-hand calcium-binding protein 2 isoform X1 [Capra hircus]
100861396	7245	7043	6657	5987	1180	4606	1501	85.013935	76.917086	85.436181	71.825852	16.492671	63.379274	21.282522	0.0481690802894597	-1.19069980461192	down	--	--	Cellular Component: Golgi membrane (GO:0000139);; Biological Process: intracellular protein transport (GO:0006886);; Biological Process: retrograde vesicle-mediated transport, Golgi to ER (GO:0006890);; Biological Process: intra-Golgi vesicle-mediated transport (GO:0006891);; Cellular Component: COPI vesicle coat (GO:0030126);; Biological Process: toxin transport (GO:1901998);;	K20472|7.77115e-148|phd:102330632|K20472 coatomer subunit zeta | (RefSeq) COPZ1; coatomer protein complex subunit zeta 1	--	[U]	Intracellular trafficking, secretion, and vesicular transport	Clathrin adaptor complex small chain	Coatomer subunit zeta-1 OS=Bos taurus OX=9913 GN=COPZ1 PE=1 SV=2	U	Intracellular trafficking, secretion, and vesicular transport	PREDICTED: coatomer subunit zeta-1 isoform X1 [Pantholops hodgsonii]
102190154	33	11	43	99	4	3	5	0.316764	0.097211	0.435886	1.559245	0.042531	0.022224	0.044253	0.0234404851754001	-1.77447174278691	down	--	--	Biological Process: mesonephros development (GO:0001823);; Biological Process: angiotensin maturation (GO:0002003);; Biological Process: renin-angiotensin regulation of aldosterone production (GO:0002018);; Molecular Function: aspartic-type endopeptidase activity (GO:0004190);; Molecular Function: receptor binding (GO:0005102);; Cellular Component: extracellular space (GO:0005615);; Cellular Comp…	K01380|0|chx:102190154|K01380 renin [EC:3.4.23.15] | (RefSeq) REN; renin	Renin-angiotensin system (ko04614);; Renin secretion (ko04924)	[O]	Posttranslational modification, protein turnover, chaperones	Eukaryotic aspartyl protease;; Xylanase inhibitor N-terminal;; Xylanase inhibitor C-terminal;; A1 Propeptide	Renin OS=Ovis aries OX=9940 GN=REN PE=2 SV=1	O	Posttranslational modification, protein turnover, chaperones	PREDICTED: renin [Capra hircus]
102170612	208	413	265	265	801	426	763	0.706343	2.591266	0.976063	0.886842	3.589968	4.690098	6.368046	0.0232481189141602	1.19437996099594	up	[V]	Defense mechanisms	Molecular Function: ATP binding (GO:0005524);; Cellular Component: integral component of membrane (GO:0016021);; Molecular Function: ATPase activity, coupled to transmembrane movement of substances (GO:0042626);; Biological Process: transmembrane transport (GO:0055085);;	K05673|0|bom:102283740|K05673 ATP-binding cassette, subfamily C (CFTR/MRP), member 4 | (RefSeq) ABCC4; ATP binding cassette subfamily C member 4	ABC transporters (ko02010);; cAMP signaling pathway (ko04024);; Bile secretion (ko04976)	[Q]	Secondary metabolites biosynthesis, transport and catabolism	ABC transporter transmembrane region;; ABC transporter;; ABC transporter transmembrane region;; ABC transporter	Multidrug resistance-associated protein 1 OS=Canis lupus familiaris OX=9615 GN=ABCC1 PE=2 SV=1	V	Defense mechanisms	PREDICTED: LOW QUALITY PROTEIN: multidrug resistance-associated protein 4 [Capra hircus]
102177735	3447	2320	2136	2931	812	1341	1416	104.068883	63.453774	63.929267	84.941792	25.413109	46.220682	46.467539	0.0285912199428471	-1.02187266977824	down	--	--	Cellular Component: PCAF complex (GO:0000125);; Molecular Function: transcription factor activity, sequence-specific DNA binding (GO:0003700);; Molecular Function: transcription coactivator activity (GO:0003713);; Molecular Function: translation initiation factor activity (GO:0003743);; Molecular Function: histone acetyltransferase activity (GO:0004402);; Cellular Component: transcription factor …	K03134|5.76427e-77|phd:102333876|K03134 transcription initiation factor TFIID subunit 10 | (RefSeq) TAF10; TATA-box binding protein associated factor 10	Basal transcription factors (ko03022);; Herpes simplex infection (ko05168)	[K]	Transcription	Transcription initiation factor TFIID 23-30kDa subunit	--	K	Transcription	PREDICTED: transcription initiation factor TFIID subunit 10 [Pantholops hodgsonii]
102187062	77	134	142	132	345	315	231	0.411448	0.666661	0.825716	0.727186	2.126707	1.955408	1.420154	0.0145615649976956	1.24985243144643	up	--	--	Cellular Component: integral component of plasma membrane (GO:0005887);;	K20050|0|chx:102187062|K20050 low-density lipoprotein receptor-related protein 3/10/12 | (RefSeq) LRP12; LDL receptor related protein 12	--	[T]	Signal transduction mechanisms	CUB domain;; Low-density lipoprotein receptor domain class A	Low-density lipoprotein receptor-related protein 12 OS=Pongo abelii OX=9601 GN=LRP12 PE=2 SV=2	S	Function unknown	PREDICTED: low-density lipoprotein receptor-related protein 12 isoform X1 [Capra hircus]
102172097	32	93	32	23	145	169	101	0.101873	0.279826	0.113429	0.076911	0.541217	0.640067	0.378543	0.0363014305758157	1.39891753219473	up	--	--	Molecular Function: metalloendopeptidase activity (GO:0004222);; Cellular Component: proteinaceous extracellular matrix (GO:0005578);; Cellular Component: extracellular space (GO:0005615);; Biological Process: proteolysis (GO:0006508);; Molecular Function: heparin binding (GO:0008201);; Molecular Function: zinc ion binding (GO:0008270);; Biological Process: defense response to bacterium (GO:00427…	K08620|0|chx:102172097|K08620 a disintegrin and metalloproteinase with thrombospondin motifs 5 [EC:3.4.24.-] | (RefSeq) ADAMTS5; ADAM metallopeptidase with thrombospondin type 1 motif 5	--	[O]	Posttranslational modification, protein turnover, chaperones	ADAM-TS Spacer 1;; Reprolysin (M12B) family zinc metalloprotease;; Metallo-peptidase family M12;; Metallo-peptidase family M12B Reprolysin-like;; Reprolysin family propeptide;; Metallo-peptidase family M12B Reprolysin-like;; Thrombospondin type 1 domain;; Metallo-peptidase family M12B Reprolysin-like	A disintegrin and metalloproteinase with thrombospondin motifs 4 OS=Bos taurus OX=9913 GN=ADAMTS4 PE=1 SV=3	O	Posttranslational modification, protein turnover, chaperones	PREDICTED: A disintegrin and metalloproteinase with thrombospondin motifs 5 [Capra hircus]
102191427	342	796	449	264	926	1316	904	1.550934	4.019521	2.446255	1.264422	4.977083	6.909722	4.796997	0.0234404851754001	1.16534327362146	up	--	--	Cellular Component: condensed nuclear chromosome (GO:0000794);; Cellular Component: mitochondrion (GO:0005739);; Biological Process: rRNA processing (GO:0006364);; Biological Process: tRNA export from nucleus (GO:0006409);; Cellular Component: small-subunit processome (GO:0032040);; Cellular Component: CURI complex (GO:0032545);; Cellular Component: UTP-C complex (GO:0034456);; Molecular Function…	K14544|0|oas:101103292|K14544 U3 small nucleolar RNA-associated protein 22 | (RefSeq) NOL6; nucleolar protein 6	Ribosome biogenesis in eukaryotes (ko03008)	[S]	Function unknown	Nrap protein nucleotidyltransferase domain 4;; Nrap protein PAP/OAS1-like domain 5;; Nrap protein domain 1;; Nrap protein PAP/OAS-like domain;; Nrap protein domain 3;; Nrap protein domain 6	--	S	Function unknown	PREDICTED: nucleolar protein 6 [Capra hircus]
102171155	15	32	12	20	76	125	50	0.037548	0.078823	0.034145	0.052321	0.229721	0.384742	0.151709	0.00861077945660958	1.69091315250784	up	[G]	Carbohydrate transport and metabolism	Cellular Component: synaptic vesicle (GO:0008021);; Cellular Component: integral component of membrane (GO:0016021);; Molecular Function: transmembrane transporter activity (GO:0022857);; Biological Process: transmembrane transport (GO:0055085);;	K06258|0|oas:101110415|K06258 MFS transporter, VNT family, synaptic vesicle glycoprotein 2 | (RefSeq) SV2C; synaptic vesicle glycoprotein 2C	ECM-receptor interaction (ko04512)	[R]	General function prediction only	Major Facilitator Superfamily;; Sugar (and other) transporter;; Pentapeptide repeats (9 copies)	Synaptic vesicle glycoprotein 2A OS=Bos taurus OX=9913 GN=SV2A PE=2 SV=1	U	Intracellular trafficking, secretion, and vesicular transport	PREDICTED: synaptic vesicle glycoprotein 2C [Ovis aries]
102168459	133973	202656	242662	179938	15547	24532	78696	3704.35083	5192.728516	7283.660645	5112.462455	492.35495	783.50238	2502.416504	0.00424161474152082	-1.72417122246462	down	--	--	--	--	--	[TV]	Signal transduction mechanisms;; Defense mechanisms	Lectin C-type domain	Lithostathine OS=Bos taurus OX=9913 GN=PTP PE=1 SV=1	S	Function unknown	PREDICTED: lithostathine [Capra hircus]
102191189	580	1592	1078	726	2322	2188	1840	1.728553	5.781639	3.289996	3.1129	10.546615	7.992019	9.158346	0.0300519380885871	1.1080754013239	up	[K]	Transcription	Biological Process: sensory perception of sound (GO:0007605);; Cellular Component: integral component of membrane (GO:0016021);; Biological Process: otolith morphogenesis (GO:0032474);; Biological Process: innervation (GO:0060384);;	--	--	[T]	Signal transduction mechanisms	Leucine rich repeat;; Immunoglobulin I-set domain;; Immunoglobulin domain;; Leucine Rich repeats (2 copies);; Immunoglobulin domain;; Immunoglobulin domain;; Leucine rich repeats (6 copies);; Immunoglobulin V-set domain;; Leucine-rich repeat;; CD80-like C2-set immunoglobulin domain;; Ig-like domain on T-cell surface glycoprotein CD3 epsilon chain;; Leucine rich repeat C-terminal domain;; Leucine …	Leucine-rich repeat-containing G-protein coupled receptor 4 OS=Bos taurus OX=9913 GN=LGR4 PE=3 SV=3	S	Function unknown	PREDICTED: leucine-rich repeats and immunoglobulin-like domains protein 1 isoform X1 [Capra hircus]
102185401	310	1753	1062	1278	184	210	452	4.306761	25.038165	17.286279	19.999883	3.292898	3.510989	7.739844	0.0380591506841185	-1.40846566630099	down	[O]	Posttranslational modification, protein turnover, chaperones	Molecular Function: protein binding (GO:0001948);; Molecular Function: protease binding (GO:0002020);; Molecular Function: serine-type endopeptidase inhibitor activity (GO:0004867);; Cellular Component: extracellular space (GO:0005615);; Cellular Component: endoplasmic reticulum (GO:0005783);; Cellular Component: Golgi apparatus (GO:0005794);; Biological Process: negative regulation of endopeptid…	K03984|0|chx:102185401|K03984 alpha-1-antitrypsin | (RefSeq) SERPINA1; alpha-1-antiproteinase	Complement and coagulation cascades (ko04610)	[V]	Defense mechanisms	Serpin (serine protease inhibitor)	Alpha-1-antiproteinase OS=Ovis aries OX=9940 PE=1 SV=1	O	Posttranslational modification, protein turnover, chaperones	PREDICTED: alpha-1-antiproteinase [Capra hircus]
106503941	644	384	592	321	147	232	102	9.855412	5.055221	9.673725	5.098225	2.411533	3.794029	1.749245	0.0269083326615855	-1.27406423982248	down	--	--	Molecular Function: GTPase activator activity (GO:0005096);; Cellular Component: cytoplasm (GO:0005737);; Cellular Component: plasma membrane (GO:0005886);; Biological Process: JNK cascade (GO:0007254);; Biological Process: Rho protein signal transduction (GO:0007266);; Biological Process: regulation of cell shape (GO:0008360);; Molecular Function: GTP-Rho binding (GO:0017049);; Biological Proces…	--	--	--	--	Cdc42 effector;; P21-Rho-binding domain	Cdc42 effector protein 1 OS=Bos taurus OX=9913 GN=CDC42EP1 PE=2 SV=1	S	Function unknown	PREDICTED: cdc42 effector protein 5 [Ovis aries musimon]
102173648	224	869	370	189	2395	2462	1301	1.378662	2.244215	1.163096	0.53797	7.489961	7.101745	4.13678	0.000527093875451361	1.98156966939682	up	[J]	Translation, ribosomal structure and biogenesis	Molecular Function: endonuclease activity (GO:0004519);; Molecular Function: ATP binding (GO:0005524);; Cellular Component: cytosol (GO:0005829);; Biological Process: phosphorylation (GO:0016310);; Molecular Function: ATP-dependent polydeoxyribonucleotide 5'-hydroxyl-kinase activity (GO:0046404);; Biological Process: nucleic acid phosphodiester bond hydrolysis (GO:0090305);;	K15720|0|chx:102173648|K15720 NEDD4-binding protein 2 [EC:3.-.-.-] | (RefSeq) N4BP2; NEDD4-binding protein 2	--	[L]	Replication, recombination and repair	Domain of unknown function (DUF1771);; AAA domain;; Smr domain;; CUE domain	NEDD4-binding protein 2-like 1 OS=Bos taurus OX=9913 GN=N4BP2L1 PE=2 SV=1	S	Function unknown	PREDICTED: NEDD4-binding protein 2 isoform X1 [Capra hircus]
106501929	1441	1226	999	1172	380	511	381	57.788616	45.54277	43.492519	48.300407	17.423656	23.632652	17.544724	7.68991331761748e-05	-1.32627610897934	down	--	--	Cellular Component: nucleosome (GO:0000786);; Cellular Component: nuclear chromatin (GO:0000790);; Molecular Function: DNA binding (GO:0003677);; Biological Process: chromatin silencing (GO:0006342);; Molecular Function: protein heterodimerization activity (GO:0046982);; Cellular Component: extracellular exosome (GO:0070062);;	K11251|6.53476e-72|ssc:100624086|K11251 histone H2A | (RefSeq) histone H2A type 2-A-like	Alcoholism (ko05034);; Systemic lupus erythematosus (ko05322)	[B]	Chromatin structure and dynamics	C-terminus of histone H2A;; Core histone H2A/H2B/H3/H4;; Histone-like transcription factor (CBF/NF-Y) and archaeal histone	Histone H2A type 1 OS=Bos taurus OX=9913 PE=1 SV=2	B	Chromatin structure and dynamics	histone H2A type 2-A-like [Sus scrofa]
102190515	36	52	42	57	9	6	16	0.62367	0.644035	0.473347	0.86616	0.116842	0.068377	0.186164	0.025586720358357	-1.52963230792661	down	[G]	Carbohydrate transport and metabolism	Biological Process: drug transmembrane transport (GO:0006855);; Molecular Function: drug transmembrane transporter activity (GO:0015238);; Cellular Component: integral component of membrane (GO:0016021);;	K08155|0|chx:102190515|K08155 MFS transporter, DHA1 family, solute carrier family 18 (vesicular amine transporter), member 1/2 | (RefSeq) SLC18A1; solute carrier family 18 member A1	Synaptic vesicle cycle (ko04721);; Serotonergic synapse (ko04726);; Dopaminergic synapse (ko04728);; Parkinson's disease (ko05012);; Cocaine addiction (ko05030);; Amphetamine addiction (ko05031);; Alcoholism (ko05034)	[U]	Intracellular trafficking, secretion, and vesicular transport	Major Facilitator Superfamily;; Sugar (and other) transporter	Synaptic vesicular amine transporter OS=Bos taurus OX=9913 GN=SLC18A2 PE=1 SV=1	U	Intracellular trafficking, secretion, and vesicular transport	PREDICTED: chromaffin granule amine transporter isoform X1 [Capra hircus]
Capra_hircus_newGene_60178	28	46	31	18	567	93	58	0.052874	0.08164	0.063946	0.036072	1.267115	0.208237	0.128712	0.00861077945660958	1.95443823493917	up	--	--	Molecular Function: receptor binding (GO:0005102);; Cellular Component: peroxisome (GO:0005777);; Biological Process: proteolysis (GO:0006508);; Molecular Function: peptidase activity (GO:0008233);; Biological Process: putrescine biosynthetic process (GO:0009446);; Biological Process: putrescine catabolic process (GO:0009447);; Biological Process: spermidine catabolic process (GO:0046203);; Biolo…	--	--	--	--	--	--	U	Intracellular trafficking, secretion, and vesicular transport	proline-rich receptor-like protein kinase PERK14 [Delphinapterus leucas]
Capra_hircus_newGene_46779	0	1	0	0	124	56	87	0	0.004458	0	0	0.760226	0.346525	0.534232	4.0050076648086e-13	3.96697378669425	up	--	--	Molecular Function: calcium ion binding (GO:0005509);;	--	--	[T]	Signal transduction mechanisms	--	Tyrosine-protein kinase receptor Tie-1 OS=Bos taurus OX=9913 GN=TIE1 PE=2 SV=1	S	Function unknown	PREDICTED: multiple epidermal growth factor-like domains protein 6 isoform X2 [Ovis aries musimon]
102176933	192	154	130	199	58	39	78	2.379581	1.845647	2.008499	2.990102	1.221049	0.694591	1.072529	0.0363014305758157	-1.21139182651475	down	[Q]	Secondary metabolites biosynthesis, transport and catabolism	Molecular Function: oxidoreductase activity (GO:0016491);; Biological Process: oxidation-reduction process (GO:0055114);;	--	--	[H]	Coenzyme transport and metabolism	Flavin containing amine oxidoreductase;; NAD(P)-binding Rossmann-like domain;; FAD dependent oxidoreductase;; Pyridine nucleotide-disulphide oxidoreductase;; Pyridine nucleotide-disulphide oxidoreductase;; FAD binding domain	Pyridine nucleotide-disulfide oxidoreductase domain-containing protein 2 OS=Bos taurus OX=9913 GN=PYROXD2 PE=2 SV=1	Q	Secondary metabolites biosynthesis, transport and catabolism	PREDICTED: pyridine nucleotide-disulfide oxidoreductase domain-containing protein 2 isoform X1 [Capra hircus]
102181054	14949	8544	12496	13105	2005	5860	5704	468.385254	248.096451	425.018463	422.078796	71.928047	212.067963	205.517578	0.0333147325244401	-1.20801066989059	down	[J]	Translation, ribosomal structure and biogenesis	Biological Process: cytoplasmic translation (GO:0002181);; Molecular Function: structural constituent of ribosome (GO:0003735);; Molecular Function: rRNA binding (GO:0019843);; Cellular Component: cytosolic large ribosomal subunit (GO:0022625);;	K02940|3.04493e-130|cjc:100388301|K02940 large subunit ribosomal protein L9e | (RefSeq) RPL9; ribosomal protein L9	Ribosome (ko03010)	[J]	Translation, ribosomal structure and biogenesis	Ribosomal protein L6	60S ribosomal protein L9 OS=Bos taurus OX=9913 GN=RPL9 PE=2 SV=1	J	Translation, ribosomal structure and biogenesis	PREDICTED: 60S ribosomal protein L9 [Oryctolagus cuniculus]
102190100	1717	2353	12181	5073	431	712	1625	61.811367	77.351155	474.845349	192.147017	17.564629	28.880125	68.97435	0.0269083326615855	-1.63926583848485	down	--	--	Biological Process: retinoid metabolic process (GO:0001523);; Biological Process: in utero embryonic development (GO:0001701);; Biological Process: positive regulation of protein phosphorylation (GO:0001934);; Molecular Function: receptor binding (GO:0005102);; Biological Process: inflammatory response (GO:0006954);; Biological Process: positive regulation of macrophage chemotaxis (GO:0010759);; …	K10044|9.66197e-76|chx:102190100|K10044 retinoic acid receptor responder protein 2 | (RefSeq) RARRES2, chemerin; retinoic acid receptor responder 2	--	--	--	Umbravirus long distance movement (LDM) family	Retinoic acid receptor responder protein 2 OS=Bos taurus OX=9913 GN=RARRES2 PE=2 SV=1	O	Posttranslational modification, protein turnover, chaperones	PREDICTED: retinoic acid receptor responder protein 2 isoform X1 [Capra hircus]
106503750	883	448	547	801	114	282	30	12.572848	5.909424	8.45935	11.725058	1.847416	4.63996	0.476286	0.0384659465504006	-1.520104349677	down	--	--	Cellular Component: nucleus (GO:0005634);; Cellular Component: centrosome (GO:0005813);; Biological Process: negative regulation of cell growth (GO:0030308);; Biological Process: negative regulation of fat cell differentiation (GO:0045599);; Biological Process: negative regulation of transcription, DNA-templated (GO:0045892);;	K16758|3.12583e-55|ssc:100525383|K16758 coiled-coil domain-containing protein 85B | (RefSeq) CCDC85B; coiled-coil domain containing 85B	--	[S]	Function unknown	CCDC85 family	--	S	Function unknown	coiled-coil domain-containing protein 85B [Sus scrofa]
102172646	55	580	505	292	65	40	49	0.818642	8.058756	8.228071	4.504252	1.11594	0.6864	0.836106	0.0158376415290393	-1.75576513395596	down	[J]	Translation, ribosomal structure and biogenesis	Molecular Function: nucleotide binding (GO:0000166);; Cellular Component: nucleoplasm (GO:0005654);; Molecular Function: RNA binding (GO:0044822);; Cellular Component: catalytic step 2 spliceosome (GO:0071013);;	K12741|1.22653e-135|rro:104677383|K12741 heterogeneous nuclear ribonucleoprotein A1/A3 | (RefSeq) HNRNPA3; heterogeneous nuclear ribonucleoprotein A3	Spliceosome (ko03040)	[R]	General function prediction only	RNA recognition motif. (a.k.a. RRM, RBD, or RNP domain);; RNA recognition motif	Heterogeneous nuclear ribonucleoprotein A1 OS=Pan troglodytes OX=9598 GN=HNRNPA1 PE=2 SV=1	S	Function unknown	PREDICTED: heterogeneous nuclear ribonucleoprotein A3-like [Elephantulus edwardii]
102189382	77	68	95	86	21	36	35	0.655046	0.620786	0.930846	0.75955	0.201691	0.348201	0.340361	0.0470821401050977	-1.14197505996833	down	--	--	Molecular Function: RNA binding (GO:0003723);; Cellular Component: cytoplasm (GO:0005737);; Cellular Component: microtubule (GO:0005874);; Molecular Function: microtubule binding (GO:0008017);; Biological Process: protein transport (GO:0015031);; Molecular Function: kinase activity (GO:0016301);; Biological Process: phosphorylation (GO:0016310);; Molecular Function: kinesin binding (GO:0019894);;…	--	--	--	--	JAKMIP CC3 domain	Janus kinase and microtubule-interacting protein 1 OS=Bos taurus OX=9913 GN=JAKMIP1 PE=2 SV=1	Z	Cytoskeleton	PREDICTED: janus kinase and microtubule-interacting protein 1 [Capra hircus]
102184724	985	2600	1809	924	3234	3562	3376	2.042964	3.677348	3.300544	2.095413	8.560344	6.907392	8.661586	0.033020688404942	1.10745797305428	up	--	--	Biological Process: mitotic cytokinesis (GO:0000281);; Cellular Component: kinetochore (GO:0000776);; Biological Process: cell fate specification (GO:0001708);; Cellular Component: nucleus (GO:0005634);; Cellular Component: centrosome (GO:0005813);; Cellular Component: cytoplasmic microtubule (GO:0005881);; Cellular Component: cell-cell adherens junction (GO:0005913);; Cellular Component: bicellu…	K02085|0|chx:102184724|K02085 adenomatosis polyposis coli protein | (RefSeq) APC; APC, WNT signaling pathway regulator	Wnt signaling pathway (ko04310);; Hippo signaling pathway (ko04390);; Signaling pathways regulating pluripotency of stem cells (ko04550);; Regulation of actin cytoskeleton (ko04810);; HTLV-I infection (ko05166);; Pathways in cancer (ko05200);; MicroRNAs in cancer (ko05206);; Colorectal cancer (ko05210);; Endometrial cancer (ko05213);; Basal cell carcinoma (ko05217)	[TZ]	Signal transduction mechanisms;; Cytoskeleton	Armadillo-associated region on APC;; APC basic domain;; EB-1 Binding Domain;; APC repeat;; Unstructured region on APC between 1st and 2nd catenin-bdg motifs;; Unstructured region on APC between SAMP and APC_crr;; Unstructured region on APC between APC_crr regions 5 and 6;; Unstructured region on APC between 1st two creatine-rich regions;; SAMP Motif;; Armadillo/beta-catenin-like repeat;; Unstruct…	--	U	Intracellular trafficking, secretion, and vesicular transport	PREDICTED: adenomatous polyposis coli protein isoform X1 [Capra hircus]
102172907	44336	27901	38266	48572	10874	12295	21796	1844.516724	1075.7052	1728.205933	2077.224609	518.139709	590.829224	1042.828735	0.0234404851754001	-1.1803913205329	down	--	--	Molecular Function: actin monomer binding (GO:0003785);; Cellular Component: cytoplasm (GO:0005737);; Cellular Component: cytoskeleton (GO:0005856);; Biological Process: actin filament organization (GO:0007015);;	K13785|1.0997e-19|ssc:100037998|K13785 thymosin beta 10 | (RefSeq) TMSB10; thymosin beta 10	--	[N]	Cell motility	Thymosin beta-4 family	Thymosin beta-10 OS=Sus scrofa OX=9823 GN=TMSB10 PE=1 SV=2	O	Posttranslational modification, protein turnover, chaperones	PREDICTED: serine/arginine repetitive matrix protein 3-like [Elephantulus edwardii]
102187752	15	118	67	36	203	303	157	0.095145	0.721175	0.480502	0.244588	1.54648	2.486102	1.198727	0.034199012169004	1.51155390008067	up	--	--	Cellular Component: nucleus (GO:0005634);; Molecular Function: RNA binding (GO:0044822);;	--	--	--	--	--	Constitutive coactivator of PPAR-gamma-like protein 1 OS=Bos taurus OX=9913 GN=FAM120A PE=2 SV=1	S	Function unknown	PREDICTED: constitutive coactivator of PPAR-gamma-like protein 2 [Capra hircus]
108634555	59	226	125	76	347	367	312	3.221882	11.507303	7.413235	4.277667	21.831362	23.315048	19.723984	0.0198744312209141	1.38103665747751	up	--	--	Cellular Component: integral component of membrane (GO:0016021);;	K19478|1.85188e-60|chx:102186754|K19478 magnesium transporter 1 | (RefSeq) MAGT1; magnesium transporter 1	--	[O]	Posttranslational modification, protein turnover, chaperones	OST3 / OST6 family, transporter family	Magnesium transporter protein 1 OS=Pongo abelii OX=9601 GN=MAGT1 PE=2 SV=1	U	Intracellular trafficking, secretion, and vesicular transport	PREDICTED: magnesium transporter protein 1 [Capra hircus]
102188153	276	427	353	1188	146	85	99	11.486144	16.466007	15.957498	50.875862	6.958058	4.05841	4.735291	0.0199797912787397	-1.62212560979698	down	[J]	Translation, ribosomal structure and biogenesis	Molecular Function: structural constituent of ribosome (GO:0003735);; Cellular Component: ribosome (GO:0005840);; Biological Process: translation (GO:0006412);;	K02921|2.14141e-57|cfa:478904|K02921 large subunit ribosomal protein L37Ae | (RefSeq) RPL37A; ribosomal protein L37a	Ribosome (ko03010)	[J]	Translation, ribosomal structure and biogenesis	Ribosomal L37ae protein family	60S ribosomal protein L37a OS=Pongo abelii OX=9601 GN=RPL37A PE=3 SV=3	J	Translation, ribosomal structure and biogenesis	60S ribosomal protein L37a [Loxodonta africana]
102181684	67	85	56	27	113	491	213	0.333339	0.432507	0.386628	0.176802	0.644344	2.824329	1.218217	0.00498957877810959	1.75838884501725	up	[I]	Lipid transport and metabolism	Cellular Component: nucleus (GO:0005634);; Cellular Component: endoplasmic reticulum (GO:0005783);; Cellular Component: Golgi apparatus (GO:0005794);; Cellular Component: cis-Golgi network (GO:0005801);; Biological Process: negative regulation of cell proliferation (GO:0008285);; Cellular Component: integral component of membrane (GO:0016021);; Biological Process: protein O-linked mannosylation (…	K19872|0|oas:101117989|K19872 fukutin [EC:2.7.8.-] | (RefSeq) FKTN; fukutin	--	--	--	LicD family	Fukutin OS=Macaca fascicularis OX=9541 GN=FKTN PE=2 SV=1	S	Function unknown	PREDICTED: fukutin isoform X1 [Capra hircus]
102170246	48	54	42	34	361	240	48	0.389189	0.410004	0.37213	0.278999	3.392351	2.2697	0.446892	0.0168959348954543	1.72015520863491	up	--	--	Molecular Function: copper ion binding (GO:0005507);; Cellular Component: plasma membrane (GO:0005886);; Biological Process: cellular copper ion homeostasis (GO:0006878);; Cellular Component: integral component of membrane (GO:0016021);; Cellular Component: anchored component of membrane (GO:0031225);; Biological Process: protein homooligomerization (GO:0051260);;	--	--	--	--	Prion/Doppel alpha-helical domain;; Prion-like protein Doppel	Prion-like protein doppel OS=Ovis aries OX=9940 GN=PRND PE=1 SV=1	U	Intracellular trafficking, secretion, and vesicular transport	PREDICTED: prion-like protein doppel [Capra hircus]
102174926	111	421	43	5	0	8	3	1.608501	5.728462	0.678691	0.059054	0	0.120141	0.036713	0.049468482194287	-1.57083617200922	down	[O]	Posttranslational modification, protein turnover, chaperones	Molecular Function: serine-type endopeptidase inhibitor activity (GO:0004867);; Cellular Component: extracellular space (GO:0005615);; Biological Process: negative regulation of endopeptidase activity (GO:0010951);; Cellular Component: chromaffin granule (GO:0042583);;	K04525|0|chx:102174926|K04525 serpin peptidase inhibitor, clade A | (RefSeq) serpin A3-7	--	[V]	Defense mechanisms	Serpin (serine protease inhibitor)	Serpin A3-7 OS=Bos taurus OX=9913 GN=SERPINA3-7 PE=3 SV=1	O	Posttranslational modification, protein turnover, chaperones	PREDICTED: serpin A3-7 isoform X1 [Capra hircus]
102171462	15	34	18	10	99	91	61	0.530813	0.449998	0.054385	0.029604	0.580783	0.546881	0.323473	0.00423251211585113	1.77360713461401	up	[R]	General function prediction only	Biological Process: in utero embryonic development (GO:0001701);;	--	--	[R]	General function prediction only	Ankyrin repeats (3 copies);; Ankyrin repeats (many copies);; Ankyrin repeats (many copies);; Ankyrin repeat;; Ankyrin repeat;; Tetratricopeptide repeat;; TPR repeat;; Tetratricopeptide repeat;; Tetratricopeptide repeat;; Tetratricopeptide repeat	Inversin OS=Canis lupus familiaris OX=9615 GN=INVS PE=1 SV=1	S	Function unknown	PREDICTED: protein TANC2 isoform X1 [Capra hircus]
102189544	278	737	465	303	1446	936	879	2.081053	3.757797	3.306777	3.116879	11.554941	10.016528	6.754839	0.0251407444434031	1.25848980624728	up	[G]	Carbohydrate transport and metabolism	Molecular Function: calcium ion binding (GO:0005509);; Cellular Component: cytoplasm (GO:0005737);; Molecular Function: zinc ion binding (GO:0008270);; Biological Process: phospholipid catabolic process (GO:0009395);; Cellular Component: membrane (GO:0016020);; Cellular Component: extracellular exosome (GO:0070062);; Molecular Function: N-acylphosphatidylethanolamine-specific phospholipase D acti…	K13985|0|oas:101119039|K13985 N-acyl-phosphatidylethanolamine-hydrolysing phospholipase D [EC:3.1.4.54] | (RefSeq) NAPEPLD; N-acyl phosphatidylethanolamine phospholipase D	Retrograde endocannabinoid signaling (ko04723)	[R]	General function prediction only	Beta-lactamase superfamily domain;; Beta-lactamase superfamily domain	N-acyl-phosphatidylethanolamine-hydrolyzing phospholipase D OS=Bos taurus OX=9913 GN=NAPEPLD PE=2 SV=1	S	Function unknown	PREDICTED: N-acyl-phosphatidylethanolamine-hydrolyzing phospholipase D isoform X1 [Capra hircus]
108636584	923	96	99	1040	27	96	45	11.461602	1.137658	1.419212	13.266587	0.410052	1.372181	0.710467	0.0269083326615855	-1.73416071894993	down	--	--	Molecular Function: GTPase activator activity (GO:0005096);; Cellular Component: cytoplasm (GO:0005737);; Molecular Function: clathrin binding (GO:0030276);; Biological Process: positive regulation of GTPase activity (GO:0043547);; Biological Process: positive regulation of erythrocyte differentiation (GO:0045648);; Biological Process: regulation of clathrin-dependent endocytosis (GO:2000369);;	K12486|2.54974e-180|chx:102185102|K12486 stromal membrane-associated protein | (RefSeq) SMAP1; small ArfGAP 1	Endocytosis (ko04144)	[T]	Signal transduction mechanisms	Putative GTPase activating protein for Arf	Stromal membrane-associated protein 2 OS=Bos taurus OX=9913 GN=SMAP2 PE=2 SV=1	U	Intracellular trafficking, secretion, and vesicular transport	PREDICTED: stromal membrane-associated protein 1 isoform X3 [Capra hircus]
102175816	40619	42702	41961	32407	8403	7937	20662	369.186127	359.67807	414.014923	302.781219	87.47596	83.321884	215.969101	0.0053452419164718	-1.38328553318678	down	[O]	Posttranslational modification, protein turnover, chaperones	Molecular Function: serine-type endopeptidase activity (GO:0004252);; Cellular Component: extracellular region (GO:0005576);; Biological Process: proteolysis (GO:0006508);; Biological Process: complement activation, alternative pathway (GO:0006957);;	K01335|0|chx:102175816|K01335 component factor B [EC:3.4.21.47] | (RefSeq) CFB; complement factor B	Complement and coagulation cascades (ko04610);; Staphylococcus aureus infection (ko05150)	[E]	Amino acid transport and metabolism	Trypsin;; von Willebrand factor type A domain;; Sushi repeat (SCR repeat);; von Willebrand factor type A domain	Complement factor B OS=Bos taurus OX=9913 GN=CFB PE=1 SV=2	O	Posttranslational modification, protein turnover, chaperones	PREDICTED: complement factor B [Ovis aries]
Capra_hircus_newGene_23812	29	53	38	58	9	12	11	0.596579	0.997807	0.844659	1.226633	0.200285	0.272994	0.257622	0.0269083326615855	-1.48404392618652	down	--	--	Molecular Function: nucleic acid binding (GO:0003676);; Molecular Function: RNA-directed DNA polymerase activity (GO:0003964);; Molecular Function: phospholipid binding (GO:0005543);; Cellular Component: proteinaceous extracellular matrix (GO:0005578);; Cellular Component: intracellular (GO:0005622);; Cellular Component: plasma membrane (GO:0005886);; Cellular Component: fascia adherens (GO:00059…	K09228|2.23615e-86|bta:100138479|K09228 KRAB domain-containing zinc finger protein | (RefSeq) zinc finger protein 510	--	--	--	--	--	S	Function unknown	reverse transcriptase-like [Bos taurus]
102179594	1600	1845	1419	1286	464	263	886	12.566628	14.154088	13.571141	10.716283	5.044756	2.951771	8.663398	0.0417831679522329	-1.18330696436985	down	[E]	Amino acid transport and metabolism	Cellular Component: cytosol (GO:0005829);; Biological Process: glycine biosynthetic process (GO:0006545);; Biological Process: threonine catabolic process (GO:0006567);; Molecular Function: L-allo-threonine aldolase activity (GO:0008732);;	K01620|0|chx:102179594|K01620 threonine aldolase [EC:4.1.2.48] | (RefSeq) probable low-specificity L-threonine aldolase 2	Glycine, serine and threonine metabolism (ko00260);; Biosynthesis of amino acids (ko01230)	[E]	Amino acid transport and metabolism	Beta-eliminating lyase;; Aminotransferase class I and II	--	E	Amino acid transport and metabolism	PREDICTED: probable low-specificity L-threonine aldolase 2 [Capra hircus]
102188509	268	1191	618	452	3662	1682	2709	0.877803	4.34938	3.204799	2.476489	12.030174	4.86106	8.192039	0.00157433520709805	1.8290508005645	up	--	--	Biological Process: nuclear-transcribed mRNA poly(A) tail shortening (GO:0000289);; Biological Process: deadenylation-dependent decapping of nuclear-transcribed mRNA (GO:0000290);; Cellular Component: P-body (GO:0000932);; Molecular Function: poly(A)-specific ribonuclease activity (GO:0004535);; Molecular Function: protein kinase activity (GO:0004672);; Molecular Function: ATP binding (GO:0005524…	K12572|0|chx:102188509|K12572 PAB-dependent poly(A)-specific ribonuclease subunit 3 | (RefSeq) PAN3; PAN3 poly(A) specific ribonuclease subunit	RNA degradation (ko03018)	[A]	RNA processing and modification	Zinc finger C-x8-C-x5-C-x3-H type (and similar)	--	A	RNA processing and modification	PREDICTED: PAB-dependent poly(A)-specific ribonuclease subunit PAN3 isoform X7 [Ovis aries musimon]
102180437	11	21	14	10	38	93	30	0.026259	0.04867	0.037328	0.025877	0.113507	0.278639	0.087579	0.0404880231142384	1.47532447416567	up	--	--	Cellular Component: voltage-gated sodium channel complex (GO:0001518);; Molecular Function: voltage-gated sodium channel activity (GO:0005248);; Cellular Component: cytoplasm (GO:0005737);; Biological Process: regulation of ion transmembrane transport (GO:0034765);; Biological Process: sodium ion transmembrane transport (GO:0035725);; Biological Process: regulation of postsynaptic membrane potent…	K04836|0|chx:102180437|K04836 voltage-gated sodium channel type III alpha | (RefSeq) SCN3A; sodium voltage-gated channel alpha subunit 3	Taste transduction (ko04742)	[PT]	Inorganic ion transport and metabolism;; Signal transduction mechanisms	Ion transport protein;; Cytoplasmic domain of voltage-gated Na+ ion channel;; Sodium ion transport-associated;; Polycystin cation channel	Sodium channel protein type 9 subunit alpha OS=Oryctolagus cuniculus OX=9986 GN=SCN9A PE=2 SV=1	U	Intracellular trafficking, secretion, and vesicular transport	PREDICTED: sodium channel protein type 3 subunit alpha [Capra hircus]
102190038	2593	2161	2307	3205	785	1242	1244	57.21385	44.190575	55.33217	72.733168	19.874679	31.610643	31.560843	0.0114709559339464	-1.07717051959979	down	[F]	Nucleotide transport and metabolism	Molecular Function: nucleoside diphosphate kinase activity (GO:0004550);; Molecular Function: ATP binding (GO:0005524);; Cellular Component: mitochondrion (GO:0005739);; Biological Process: nucleoside diphosphate phosphorylation (GO:0006165);; Biological Process: GTP biosynthetic process (GO:0006183);; Biological Process: UTP biosynthetic process (GO:0006228);; Biological Process: CTP biosyntheti…	K00940|1.00109e-116|bta:515663|K00940 nucleoside-diphosphate kinase [EC:2.7.4.6] | (RefSeq) NME3; NME/NM23 nucleoside diphosphate kinase 3	Purine metabolism (ko00230);; Pyrimidine metabolism (ko00240)	[F]	Nucleotide transport and metabolism	Nucleoside diphosphate kinase	Nucleoside diphosphate kinase A OS=Canis lupus familiaris OX=9615 GN=NME1 PE=2 SV=1	F	Nucleotide transport and metabolism	PREDICTED: nucleoside diphosphate kinase 3 [Capra hircus]
102169969	446	362	571	475	164	223	168	10.411936	7.519987	13.920123	10.924457	4.310202	6.18865	4.444773	0.0110018793744921	-1.13042283981897	down	--	--	Cellular Component: endoplasmic reticulum membrane (GO:0005789);; Biological Process: GPI anchor biosynthetic process (GO:0006506);; Cellular Component: integral component of membrane (GO:0016021);;	K05287|4.13676e-148|chx:102169969|K05287 phosphatidylinositol glycan, class F [EC:2.7.-.-] | (RefSeq) PIGF; phosphatidylinositol glycan anchor biosynthesis class F	Glycosylphosphatidylinositol(GPI)-anchor biosynthesis (ko00563)	[MO]	Cell wall/membrane/envelope biogenesis;; Posttranslational modification, protein turnover, chaperones	GPI biosynthesis protein family Pig-F	--	S	Function unknown	PREDICTED: phosphatidylinositol-glycan biosynthesis class F protein isoform X4 [Ovis aries]
102176477	319	973	850	459	1905	1965	2637	2.387328	5.268882	6.182497	3.665529	14.859424	8.854118	11.498049	0.000662719282096821	1.62565863986959	up	--	--	Molecular Function: nucleotide binding (GO:0000166);; Cellular Component: cytoplasm (GO:0005737);; Molecular Function: calcium-dependent protein serine/threonine phosphatase regulator activity (GO:0008597);; Molecular Function: troponin I binding (GO:0031013);; Biological Process: regulation of catalytic activity (GO:0050790);; Biological Process: regulation of calcineurin-NFAT signaling cascade …	K17905|3.63087e-134|chx:102176477|K17905 calcipression-3 | (RefSeq) RCAN3; RCAN family member 3	--	[TR]	Signal transduction mechanisms;; General function prediction only	Calcipressin	Calcipressin-3 OS=Bos taurus OX=9913 GN=RCAN3 PE=2 SV=1	K	Transcription	PREDICTED: calcipressin-3 [Ovis aries musimon]
102175190	629	808	725	485	1341	1286	1209	1.773824	2.325985	2.259887	1.526184	6.294323	5.678023	4.286211	0.00380287198800246	1.01553207503482	up	--	--	Molecular Function: 1-phosphatidylinositol binding (GO:0005545);; Cellular Component: early endosome (GO:0005769);; Cellular Component: cytosol (GO:0005829);; Cellular Component: serine-pyruvate aminotransferase complex (GO:0005969);; Biological Process: endocytosis (GO:0006897);; Biological Process: vesicle fusion (GO:0006906);; Cellular Component: extrinsic component of plasma membrane (GO:0019…	K12478|0|chx:102175190|K12478 early endosome antigen 1 | (RefSeq) EEA1; early endosome antigen 1	Endocytosis (ko04144);; Phagosome (ko04145);; Tuberculosis (ko05152)	--	--	FYVE zinc finger	RUN and FYVE domain-containing protein 2 OS=Pongo abelii OX=9601 GN=RUFY2 PE=2 SV=1	S	Function unknown	PREDICTED: early endosome antigen 1 isoform X1 [Capra hircus]
102189051	180	11	48	741	5	12	7	5.709895	0.295272	1.620231	24.106542	0.14637	0.419223	0.220446	0.0234404851754001	-1.78104657157665	down	--	--	Molecular Function: serine-type endopeptidase inhibitor activity (GO:0004867);; Molecular Function: cysteine-type endopeptidase inhibitor activity (GO:0004869);; Biological Process: negative regulation of endopeptidase activity (GO:0010951);; Molecular Function: aspartic-type endopeptidase inhibitor activity (GO:0019828);; Cellular Component: extracellular exosome (GO:0070062);;	--	--	--	--	WAP-type (Whey Acidic Protein) 'four-disulfide core'	WAP four-disulfide core domain protein 2 OS=Sus scrofa OX=9823 GN=WFDC2 PE=2 SV=1	O	Posttranslational modification, protein turnover, chaperones	WAP four-disulfide core domain protein 2 [Odocoileus virginianus texanus]
102171695	78	13	17	38	1	1	2	2.340656	0.338582	0.556202	1.173631	0.002762	0.003318	0.056533	0.00825097288266021	-2.00427077439962	down	--	--	Cellular Component: nucleus (GO:0005634);; Cellular Component: integral component of mitochondrial inner membrane (GO:0031305);; Biological Process: mitochondrial calcium uptake (GO:0036444);; Biological Process: mitochondrial calcium ion homeostasis (GO:0051560);; Cellular Component: uniplex complex (GO:1990246);;	--	--	[S]	Function unknown	Putative mitochondrial precursor protein	Essential MCU regulator, mitochondrial OS=Bos taurus OX=9913 GN=SMDT1 PE=3 SV=1	S	Function unknown	PREDICTED: essential MCU regulator, mitochondrial [Capra hircus]
102183475	3976	2151	1765	1376	422	547	1053	100.092099	50.138299	48.139156	35.570075	12.098631	15.841343	30.4433	0.0228101156446356	-1.39424924638191	down	--	--	Biological Process: acute inflammatory response (GO:0002526);; Molecular Function: chromatin binding (GO:0003682);; Cellular Component: nucleus (GO:0005634);; Cellular Component: cytoplasm (GO:0005737);; Biological Process: regulation of transcription from RNA polymerase II promoter (GO:0006357);; Biological Process: protein complex assembly (GO:0006461);; Biological Process: protein acetylation …	K15626|5.24904e-50|chx:102183475|K15626 nuclear protein, 1 | (RefSeq) NUPR1; nuclear protein 1, transcriptional regulator	Transcriptional misregulation in cancer (ko05202)	[K]	Transcription	DNA-binding nuclear phosphoprotein p8	--	K	Transcription	PREDICTED: nuclear protein 1 [Capra hircus]
102184579	557	363	303	349	110	83	208	8.689606	5.24409	5.122818	5.589556	1.95094	1.487372	3.719392	0.0390957550143049	-1.22587756724691	down	[R]	General function prediction only	Molecular Function: hydrolase activity (GO:0016787);; Molecular Function: metal ion binding (GO:0046872);;	--	--	[S]	Function unknown	Metallo-beta-lactamase superfamily	Metallo-beta-lactamase domain-containing protein 1 OS=Bos taurus OX=9913 GN=MBLAC1 PE=2 SV=1	S	Function unknown	PREDICTED: metallo-beta-lactamase domain-containing protein 1 [Capra hircus]
106503396	17491	10239	9862	12088	3200	2881	5663	238.242965	136.393209	150.013262	182.132366	48.401912	47.496323	96.448505	0.00620618652141144	-1.38057389160485	down	--	--	Molecular Function: receptor binding (GO:0005102);; Cellular Component: extracellular space (GO:0005615);; Biological Process: receptor-mediated endocytosis (GO:0006898);; Biological Process: excretion (GO:0007588);; Biological Process: cobalamin transport (GO:0015889);; Cellular Component: integral component of membrane (GO:0016021);; Cellular Component: apical plasma membrane (GO:0016324);; Cel…	K18259|0|bta:767976|K18259 protein amnionless | (RefSeq) AMN; amnion associated transmembrane protein	--	--	--	Amnionless	Protein amnionless OS=Canis lupus familiaris OX=9615 GN=AMN PE=2 SV=1	S	Function unknown	PREDICTED: protein amnionless [Capra hircus]
102174326	1439	2613	2038	1504	4685	4278	2565	3.869661	6.799152	5.949418	4.234282	14.434428	13.290689	7.934984	0.0347513873695875	1.04736998904744	up	--	--	Cellular Component: integral component of membrane (GO:0016021);;	--	--	[V]	Defense mechanisms	Membrane-associating domain	CKLF-like MARVEL transmembrane domain-containing protein 6 OS=Pongo abelii OX=9601 GN=CMTM6 PE=2 SV=1	S	Function unknown	PREDICTED: CKLF-like MARVEL transmembrane domain-containing protein 4 isoform X2 [Ovis aries musimon]
102178788	154	117	123	98	52	38	49	1.6349	1.590756	1.956858	1.386026	0.877368	0.563153	0.918114	0.0437190238420876	-1.11548798584918	down	--	--	--	--	--	--	--	--	Uncharacterized protein C1orf228 homolog OS=Bos taurus OX=9913 PE=2 SV=1	S	Function unknown	PREDICTED: uncharacterized protein C1orf228 homolog isoform X2 [Capra hircus]
102186363	11	164	545	89	5	3	0	0.162717	2.521866	9.641416	1.388529	0.070242	0.035419	0	0.0123379528725028	-1.93471323659746	down	--	--	Cellular Component: connexin complex (GO:0005922);; Biological Process: cell communication (GO:0007154);; Cellular Component: integral component of membrane (GO:0016021);; Biological Process: trophoblast giant cell differentiation (GO:0060707);; Biological Process: spongiotrophoblast differentiation (GO:0060708);; Biological Process: labyrinthine layer morphogenesis (GO:0060713);;	K07624|0|chx:102186363|K07624 gap junction protein, beta 5 | (RefSeq) GJB5; gap junction protein beta 5	--	--	--	Connexin	Gap junction beta-3 protein OS=Bos taurus OX=9913 GN=GJB3 PE=2 SV=2	U	Intracellular trafficking, secretion, and vesicular transport	PREDICTED: gap junction beta-5 protein [Capra hircus]
102188640	4626	3862	4268	3974	7703	12552	5979	20.895054	13.455483	13.656508	18.126006	13.942638	23.042605	10.906549	0.0232794078696584	1.03960466840975	up	[S]	Function unknown	Molecular Function: calcium ion binding (GO:0005509);; Cellular Component: extracellular space (GO:0005615);; Cellular Component: focal adhesion (GO:0005925);; Molecular Function: protein C-terminus binding (GO:0008022);; Cellular Component: extracellular matrix (GO:0031012);; Cellular Component: extracellular exosome (GO:0070062);;	K06255|0|bom:102271087|K06255 heparan sulfate proteoglycan 2 (perlecan) | (RefSeq) HSPG2; heparan sulfate proteoglycan 2	ECM-receptor interaction (ko04512);; Hepatitis B (ko05161);; Proteoglycans in cancer (ko05205)	[O]	Posttranslational modification, protein turnover, chaperones	Immunoglobulin domain;; Immunoglobulin I-set domain;; Immunoglobulin domain;; Immunoglobulin domain;; Laminin B (Domain IV);; Immunoglobulin V-set domain;; Laminin G domain;; Laminin G domain;; Laminin EGF domain;; CD80-like C2-set immunoglobulin domain;; Low-density lipoprotein receptor domain class A;; Izumo-like Immunoglobulin domain;; Concanavalin A-like lectin/glucanases superfamily;; Immuno…	Pikachurin OS=Bos taurus OX=9913 GN=EGFLAM PE=2 SV=1	S	Function unknown	PREDICTED: basement membrane-specific heparan sulfate proteoglycan core protein [Capra hircus]
Capra_hircus_newGene_29829	240	201	203	395	46	114	105	5.494524	4.264212	5.053293	9.314264	1.199555	2.99861	2.762094	0.0390589026365844	-1.2570448439809	down	--	--	--	--	--	--	--	--	--	--	--	PREDICTED: basic proline-rich protein-like [Ovis aries musimon]
102177937	104	216	154	147	301	358	277	0.313047	0.625726	0.511258	0.453187	1.111279	1.256022	0.961004	0.0194047081191752	1.03545401978629	up	--	--	Cellular Component: voltage-gated sodium channel complex (GO:0001518);; Molecular Function: voltage-gated sodium channel activity (GO:0005248);; Biological Process: muscle contraction (GO:0006936);; Biological Process: neuronal action potential (GO:0019228);; Biological Process: regulation of ion transmembrane transport (GO:0034765);; Biological Process: sodium ion transmembrane transport (GO:003…	K04839|0|chx:102177937|K04839 voltage-gated sodium channel type VII alpha | (RefSeq) SCN7A; sodium voltage-gated channel alpha subunit 7	Adrenergic signaling in cardiomyocytes (ko04261)	[PT]	Inorganic ion transport and metabolism;; Signal transduction mechanisms	Ion transport protein;; Sodium ion transport-associated	Sodium channel protein type 4 subunit alpha OS=Equus caballus OX=9796 GN=SCN4A PE=1 SV=1	U	Intracellular trafficking, secretion, and vesicular transport	PREDICTED: sodium channel protein type 7 subunit alpha [Capra hircus]
102185311	620	1297	953	506	2213	2354	1508	1.082155	2.212128	1.864834	1.452749	5.648438	5.689096	3.222034	0.013203070384136	1.25116852586906	up	--	--	Cellular Component: Golgi membrane (GO:0000139);; Molecular Function: mannosyl-oligosaccharide 1,2-alpha-mannosidase activity (GO:0004571);; Cellular Component: endoplasmic reticulum (GO:0005783);; Biological Process: N-glycan processing (GO:0006491);; Molecular Function: protein dimerization activity (GO:0046983);;	--	--	--	--	Helix-loop-helix DNA-binding domain	--	S	Function unknown	PREDICTED: basic helix-loop-helix domain-containing protein USF3 [Capra hircus]
102181242	25	22	24	38	879	164	40	0.314051	0.050667	0.065904	0.227225	2.74885	0.912977	0.179349	0.00206767923839476	2.19503587404331	up	[T]	Signal transduction mechanisms	Molecular Function: ATP binding (GO:0005524);; Molecular Function: phospholipid transporter activity (GO:0005548);; Cellular Component: nucleoplasm (GO:0005654);; Cellular Component: mitochondrion (GO:0005739);; Cellular Component: Golgi apparatus (GO:0005794);; Biological Process: regulation of transcription, DNA-templated (GO:0006355);; Cellular Component: external side of plasma membrane (GO:0…	K05679|0|chx:102181242|K05679 ATP-binding cassette, subfamily G (WHITE), member 1 | (RefSeq) ABCG1; ATP binding cassette subfamily G member 1	ABC transporters (ko02010)	[Q]	Secondary metabolites biosynthesis, transport and catabolism	ABC-2 type transporter;; ABC transporter	ATP-binding cassette sub-family G member 2 OS=Sus scrofa OX=9823 GN=ABCG2 PE=2 SV=1	V	Defense mechanisms	PREDICTED: ATP-binding cassette sub-family G member 1 isoform X4 [Ovis aries]
Capra_hircus_newGene_32583	225	500	369	453	91	132	218	1.092746	1.57949	1.922744	2.012716	0.300522	0.582764	0.959552	0.0453447026177649	-1.12260086473245	down	--	--	Cellular Component: voltage-gated sodium channel complex (GO:0001518);; Biological Process: antigen processing and presentation of peptide or polysaccharide antigen via MHC class II (GO:0002504);; Molecular Function: nucleic acid binding (GO:0003676);; Molecular Function: actin binding (GO:0003779);; Molecular Function: RNA-directed DNA polymerase activity (GO:0003964);; Molecular Function: volta…	K08111|3.23685e-25|bom:102284894|K08111 glypican 5 | (RefSeq) GPC5, Glypican-5; glypican 5	--	--	--	--	--	O	Posttranslational modification, protein turnover, chaperones	reverse transcriptase-like [Bos taurus]
Capra_hircus_newGene_59424	82	130	72	315	5	0	0	1.11196	1.640453	1.064135	4.429268	0.072394	0	0	6.64900208012461e-05	-2.64868978108125	down	--	--	Biological Process: detection of chemical stimulus involved in sensory perception of bitter taste (GO:0001580);; Molecular Function: RNA-directed DNA polymerase activity (GO:0003964);; Molecular Function: protein kinase activity (GO:0004672);; Molecular Function: G-protein coupled receptor activity (GO:0004930);; Molecular Function: phospholipid binding (GO:0005543);; Cellular Component: proteina…	--	--	--	--	--	--	--	--	Spectrin beta chain, brain 2 [Bos mutus]
102180232	0	0	0	0	80	119	172	0	0	0	0	0.45698	0.679305	0.99157	6.30126129561027e-21	4.7538993597509	up	--	--	Molecular Function: nucleic acid binding (GO:0003676);; Molecular Function: metal ion binding (GO:0046872);;	K10505|0|bacu:103002901|K10505 zinc finger and BTB domain-containing protein 26 | (RefSeq) ZBTB26; zinc finger and BTB domain containing 26	--	[R]	General function prediction only	BTB/POZ domain;; Zinc finger, C2H2 type;; Zinc-finger double domain;; C2H2-type zinc finger	Zinc finger and BTB domain-containing protein 6 OS=Bos taurus OX=9913 GN=ZBTB6 PE=2 SV=1	S	Function unknown	zinc finger and BTB domain-containing protein 26 isoform X1 [Sus scrofa]
108635484	31	140	133	77	500	490	201	0.383501	1.606677	1.783966	0.978666	7.083324	7.008444	2.855803	0.0110860182919548	1.68638949747546	up	--	--	Molecular Function: protein serine/threonine kinase activity (GO:0004674);; Molecular Function: ATP binding (GO:0005524);; Cellular Component: nuclear pore (GO:0005643);; Cellular Component: late endosome (GO:0005770);; Cellular Component: axoneme (GO:0005930);; Biological Process: protein phosphorylation (GO:0006468);; Biological Process: protein targeting to vacuole (GO:0006623);; Biological Pr…	K08333|0|oas:101111156|K08333 phosphoinositide-3-kinase, regulatory subunit 4 [EC:2.7.11.1] | (RefSeq) phosphoinositide 3-kinase regulatory subunit 4	Regulation of autophagy (ko04140)	[T]	Signal transduction mechanisms	HEAT repeat;; Protein kinase domain	Phosphoinositide 3-kinase regulatory subunit 4 OS=Pongo abelii OX=9601 GN=PIK3R4 PE=2 SV=3	T	Signal transduction mechanisms	PREDICTED: LOW QUALITY PROTEIN: phosphoinositide 3-kinase regulatory subunit 4-like, partial [Capra hircus]
102190863	22	67	22	18	80	147	94	0.170635	0.483107	0.182682	0.154772	0.786127	1.376121	0.835524	0.0306841166577979	1.44897847791356	up	--	--	Molecular Function: Rho guanyl-nucleotide exchange factor activity (GO:0005089);; Cellular Component: cytoplasm (GO:0005737);; Biological Process: regulation of Rho protein signal transduction (GO:0035023);; Biological Process: positive regulation of GTPase activity (GO:0043547);;	K20711|0|chx:102190863|K20711 Rho guanine nucleotide exchange factor 38 | (RefSeq) ARHGEF38; Rho guanine nucleotide exchange factor 38	--	[T]	Signal transduction mechanisms	RhoGEF domain;; Variant SH3 domain;; Variant SH3 domain;; SH3 domain;; Domain of unknown function DUF29	Rho guanine nucleotide exchange factor 9 OS=Pongo abelii OX=9601 GN=ARHGEF9 PE=2 SV=1	T	Signal transduction mechanisms	PREDICTED: rho guanine nucleotide exchange factor 38 [Capra hircus]
Capra_hircus_newGene_1838	33	74	42	38	71	335	117	0.077216	0.159724	0.105152	0.090317	0.190395	0.908937	0.316668	0.0269083326615855	1.49727371160679	up	--	--	Biological Process: detection of chemical stimulus involved in sensory perception of bitter taste (GO:0001580);; Molecular Function: nucleic acid binding (GO:0003676);; Molecular Function: actin binding (GO:0003779);; Molecular Function: RNA-directed DNA polymerase activity (GO:0003964);; Molecular Function: G-protein coupled receptor activity (GO:0004930);; Molecular Function: phospholipid bindi…	K08474|8.92915e-26|bta:664647|K08474 taste receptor type 2 | (RefSeq) T2R65A; bitter taste receptor Bota-T2R65A	--	--	--	--	--	--	--	reverse transcriptase-like [Bos taurus]
102183974	528	509	364	396	166	141	167	10.564559	9.343944	7.575191	7.996513	3.368914	3.161872	3.473066	0.000923515792882216	-1.2760332683776	down	--	--	Cellular Component: extracellular exosome (GO:0070062);; Cellular Component: blood microparticle (GO:0072562);;	K03999|1.06e-121|chx:102183974|K03999 complement component 8 subunit gamma | (RefSeq) C8G; complement component C8 gamma chain	Complement and coagulation cascades (ko04610);; Prion diseases (ko05020);; Amoebiasis (ko05146);; Systemic lupus erythematosus (ko05322)	--	--	Lipocalin / cytosolic fatty-acid binding protein family	Complement component C8 gamma chain OS=Oryctolagus cuniculus OX=9986 GN=C8G PE=2 SV=1	O	Posttranslational modification, protein turnover, chaperones	PREDICTED: complement component C8 gamma chain [Capra hircus]
102169141	16	22	25	44	104	121	174	0.02412	0.031456	0.041125	0.069804	0.186747	0.219368	0.313485	0.000698075200947394	1.90330740624226	up	--	--	Biological Process: cilium movement (GO:0003341);; Molecular Function: microtubule motor activity (GO:0003777);; Molecular Function: calcium ion binding (GO:0005509);; Molecular Function: ATP binding (GO:0005524);; Cellular Component: cytoplasm (GO:0005737);; Molecular Function: ATPase activity (GO:0016887);; Cellular Component: inner dynein arm (GO:0036156);; Biological Process: inner dynein arm…	K10408|0|chx:102169141|K10408 dynein heavy chain, axonemal | (RefSeq) DNAH7; dynein axonemal heavy chain 7	Huntington's disease (ko05016)	[Z]	Cytoskeleton	Dynein heavy chain and region D6 of dynein motor;; Dynein heavy chain, N-terminal region 2;; ATP-binding dynein motor region D5;; Hydrolytic ATP binding site of dynein motor region D1;; P-loop containing dynein motor region D4;; Microtubule-binding stalk of dynein motor;; P-loop containing dynein motor region D3;; AAA domain (dynein-related subfamily);; ATPase family associated with various cellu…	--	Z	Cytoskeleton	PREDICTED: dynein heavy chain 7, axonemal [Capra hircus]
102172625	1127	1955	1451	828	3101	3881	1970	2.448804	3.833997	3.326394	1.628966	7.506021	9.394915	4.7667	0.0232481189141602	1.14789757037505	up	--	--	Molecular Function: nucleotide binding (GO:0000166);; Molecular Function: RNA polymerase II transcription cofactor activity (GO:0001104);; Biological Process: ossification (GO:0001503);; Molecular Function: nucleic acid binding (GO:0003676);; Cellular Component: mitochondrion (GO:0005739);; Biological Process: transcription from mitochondrial promoter (GO:0006390);; Biological Process: actin fila…	K17962|0|chx:102172625|K17962 peroxisome proliferator-activated receptor gamma coactivator 1-beta | (RefSeq) PPARGC1B; PPARG coactivator 1 beta	Insulin resistance (ko04931)	--	--	RNA recognition motif. (a.k.a. RRM, RBD, or RNP domain)	Peroxisome proliferator-activated receptor gamma coactivator 1-alpha OS=Sus scrofa OX=9823 GN=PPARGC1A PE=2 SV=1	K	Transcription	PREDICTED: peroxisome proliferator-activated receptor gamma coactivator 1-beta isoform X1 [Capra hircus]
102184774	33	85	42	38	94	136	114	0.249966	0.637767	0.352401	0.30295	0.863733	1.226403	1.060559	0.0453447026177649	1.14648691710633	up	[R]	General function prediction only	Biological Process: exonucleolytic trimming to generate mature 3'-end of 5.8S rRNA from tricistronic rRNA transcript (SSU-rRNA, 5.8S rRNA, LSU-rRNA) (GO:0000467);; Molecular Function: nucleic acid binding (GO:0003676);; Molecular Function: zinc ion binding (GO:0008270);;	K18417|0|chx:102184774|K18417 ERI1 exoribonuclease 2 [EC:3.1.-.-] | (RefSeq) ERI2; ERI1 exoribonuclease family member 2	--	[L]	Replication, recombination and repair	Exonuclease;; GRF zinc finger	ERI1 exoribonuclease 3 OS=Bos taurus OX=9913 GN=ERI3 PE=2 SV=1	S	Function unknown	PREDICTED: ERI1 exoribonuclease 2 isoform X1 [Capra hircus]
102170885	442	1358	892	1430	4719	3023	2595	2.173947	4.344184	3.287672	7.48365	16.504833	10.159094	9.79063	0.00917410342001481	1.55072333337498	up	--	--	Molecular Function: GTPase activator activity (GO:0005096);; Cellular Component: Golgi apparatus (GO:0005794);; Biological Process: Golgi organization (GO:0007030);; Biological Process: signal transduction (GO:0007165);; Biological Process: positive regulation of GTPase activity (GO:0043547);; Biological Process: establishment of Golgi localization (GO:0051683);; Biological Process: maintenance o…	K20315|0|chx:102170885|K20315 Rho GTPase-activating protein 21/23 | (RefSeq) ARHGAP21; Rho GTPase activating protein 21	--	[R]	General function prediction only	RhoGAP domain;; Pleckstrin homology domain;; PH domain;; PDZ domain (Also known as DHR or GLGF);; PDZ domain	Rho GTPase-activating protein 15 OS=Bos taurus OX=9913 GN=ARHGAP15 PE=2 SV=1	T	Signal transduction mechanisms	PREDICTED: rho GTPase-activating protein 21 isoform X1 [Capra hircus]
102169766	5354	3158	2862	4378	1455	1523	1958	134.088549	69.987621	72.921662	107.472908	41.965352	41.301006	52.436973	0.0379185964979777	-1.05087632895802	down	--	--	Molecular Function: SNARE binding (GO:0000149);; Molecular Function: SNAP receptor activity (GO:0005484);; Cellular Component: cytosol (GO:0005829);; Cellular Component: plasma membrane (GO:0005886);; Biological Process: vesicle fusion (GO:0006906);; Biological Process: protein transport (GO:0015031);; Cellular Component: integral component of membrane (GO:0016021);; Molecular Function: chloride …	K08512|2.11196e-46|phd:102320307|K08512 vesicle-associated membrane protein 8 | (RefSeq) VAMP8; vesicle associated membrane protein 8	SNARE interactions in vesicular transport (ko04130);; Platelet activation (ko04611)	[U]	Intracellular trafficking, secretion, and vesicular transport	Synaptobrevin	Vesicle-associated membrane protein 8 OS=Bos taurus OX=9913 GN=VAMP8 PE=3 SV=1	U	Intracellular trafficking, secretion, and vesicular transport	PREDICTED: vesicle-associated membrane protein 8 [Ovis aries]
102169182	548	335	289	777	134	188	175	25.121717	14.209569	14.355145	36.635693	7.010155	9.934293	9.190382	0.0437190238420876	-1.23894461403979	down	[J]	Translation, ribosomal structure and biogenesis	Molecular Function: structural constituent of ribosome (GO:0003735);; Cellular Component: nucleolus (GO:0005730);; Cellular Component: focal adhesion (GO:0005925);; Biological Process: translation (GO:0006412);; Cellular Component: membrane (GO:0016020);; Cellular Component: cytosolic large ribosomal subunit (GO:0022625);; Molecular Function: RNA binding (GO:0044822);; Cellular Component: extrace…	K02894|9.09871e-101|oas:101103150|K02894 large subunit ribosomal protein L23e | (RefSeq) 60S ribosomal protein L23-like	Ribosome (ko03010)	[J]	Translation, ribosomal structure and biogenesis	Ribosomal protein L14p/L23e	60S ribosomal protein L23 OS=Sus scrofa OX=9823 GN=RPL23 PE=1 SV=1	J	Translation, ribosomal structure and biogenesis	PREDICTED: 60S ribosomal protein L23-like, partial [Ovis aries]
102170644	3451	3248	1352	314	352	33	103	88.646477	75.953899	34.69575	8.305325	10.498817	0.862503	3.04067	0.0199797912787397	-1.81221870260709	down	--	--	Biological Process: monocyte chemotaxis (GO:0002548);; Cellular Component: extracellular space (GO:0005615);; Biological Process: inflammatory response (GO:0006954);; Biological Process: G-protein coupled receptor signaling pathway (GO:0007186);; Molecular Function: chemokine activity (GO:0008009);; Biological Process: neutrophil chemotaxis (GO:0030593);; Biological Process: positive regulation o…	K14625|6.81606e-73|oas:101104302|K14625 C-C motif chemokine 20 | (RefSeq) CCL20; C-C motif chemokine ligand 20	Cytokine-cytokine receptor interaction (ko04060);; Chemokine signaling pathway (ko04062);; TNF signaling pathway (ko04668);; Rheumatoid arthritis (ko05323)	--	--	Small cytokines (intecrine/chemokine), interleukin-8 like	C-C motif chemokine 20 OS=Bos taurus OX=9913 GN=CCL20 PE=3 SV=1	O	Posttranslational modification, protein turnover, chaperones	PREDICTED: C-C motif chemokine 20 isoform X1 [Ovis aries]
108638041	8	15	15	8	442	33	14	0.059171	0.132363	0.127482	0.058661	4.316691	0.312639	0.125656	0.0145615649976956	1.90769414256714	up	[E]	Amino acid transport and metabolism	Biological Process: amino acid transmembrane transport (GO:0003333);; Molecular Function: amino acid transmembrane transporter activity (GO:0015171);; Cellular Component: integral component of membrane (GO:0016021);;	K13865|0|chx:102183956|K13865 solute carrier family 7 (cationic amino acid transporter), member 3 | (RefSeq) cationic amino acid transporter 3	--	[E]	Amino acid transport and metabolism	Amino acid permease;; Amino acid permease	Cationic amino acid transporter 2 OS=Sus scrofa OX=9823 GN=SLC7A2 PE=2 SV=1	E	Amino acid transport and metabolism	PREDICTED: cationic amino acid transporter 3-like [Capra hircus]
102173184	6083	1858	5204	13455	325	717	1107	321.227844	90.929764	298.348297	730.451233	19.600422	43.72916	67.180534	0.000578810751949154	-2.19796911471212	down	--	--	Cellular Component: acrosomal vesicle (GO:0001669);; Molecular Function: serine-type endopeptidase inhibitor activity (GO:0004867);; Cellular Component: extracellular space (GO:0005615);; Biological Process: negative regulation of nitric oxide mediated signal transduction (GO:0010751);; Biological Process: negative regulation of peptidyl-tyrosine phosphorylation (GO:0050732);; Biological Process:…	--	--	[R]	General function prediction only	Kazal-type serine protease inhibitor domain;; Kazal-type serine protease inhibitor domain	Serine protease inhibitor Kazal-type 1 OS=Bos taurus OX=9913 GN=SPINK1 PE=1 SV=2	O	Posttranslational modification, protein turnover, chaperones	PREDICTED: serine protease inhibitor Kazal-type 1 [Capra hircus]
102168698	1945	3367	2665	1305	4294	5469	3932	3.917411	4.753739	3.065834	1.500073	6.284433	7.048811	7.725784	0.034199012169004	1.00425909687623	up	[R]	General function prediction only	Molecular Function: methyltransferase activity (GO:0008168);; Molecular Function: zinc ion binding (GO:0008270);; Biological Process: positive regulation of cell proliferation (GO:0008284);; Biological Process: methylation (GO:0032259);; Biological Process: positive regulation of intracellular estrogen receptor signaling pathway (GO:0033148);; Cellular Component: histone methyltransferase complex…	K09187|0|chx:102168698|K09187 histone-lysine N-methyltransferase MLL2 [EC:2.1.1.43] | (RefSeq) KMT2D; lysine methyltransferase 2D	Lysine degradation (ko00310)	[R]	General function prediction only	PHD-finger;; F/Y rich C-terminus;; F/Y-rich N-terminus;; SET domain;; PHD-like zinc-binding domain;; PHD-zinc-finger like domain	Histone-lysine N-methyltransferase EZH1 OS=Bos taurus OX=9913 GN=EZH1 PE=2 SV=2	S	Function unknown	PREDICTED: histone-lysine N-methyltransferase 2D [Capra hircus]
102177760	108	544	428	137	1062	1045	679	0.821744	3.313053	3.783579	0.952896	7.144153	7.326101	5.786481	0.0470821401050977	1.373840207554	up	[R]	General function prediction only	Cellular Component: semaphorin receptor complex (GO:0002116);; Cellular Component: nucleus (GO:0005634);; Cellular Component: cytoplasm (GO:0005737);; Cellular Component: integral component of plasma membrane (GO:0005887);; Biological Process: regulation of smooth muscle cell migration (GO:0014910);; Molecular Function: semaphorin receptor activity (GO:0017154);; Biological Process: branchiomotor…	K06820|0|bta:531240|K06820 plexin A | (RefSeq) PLXNA1; plexin A1	Axon guidance (ko04360)	[T]	Signal transduction mechanisms	Sema domain;; Plexin cytoplasmic RasGAP domain;; IPT/TIG domain;; Plexin repeat	Hepatocyte growth factor receptor OS=Ornithorhynchus anatinus OX=9258 GN=MET PE=3 SV=1	S	Function unknown	PREDICTED: LOW QUALITY PROTEIN: plexin-A1, partial [Capra hircus]
102173814	810	1719	1453	1238	503	606	428	3.322488	6.293465	6.387544	5.267975	6.002331	3.378062	2.612113	0.00939205436486626	-1.1163973578708	down	[S]	Function unknown	Cellular Component: integral component of membrane (GO:0016021);;	--	--	[S]	Function unknown	Integral membrane protein DUF92	Transmembrane protein 19 OS=Pongo abelii OX=9601 GN=TMEM19 PE=2 SV=1	S	Function unknown	PREDICTED: transmembrane protein 19 isoform X1 [Capra hircus]
102171801	187	903	395	88	1780	2034	1221	1.007424	3.57752	2.782615	0.309679	8.409837	10.175391	6.69652	0.0205793457693124	1.64915174297687	up	--	--	Biological Process: branching involved in ureteric bud morphogenesis (GO:0001658);; Biological Process: morphogenesis of a polarized epithelium (GO:0001738);; Biological Process: neural crest cell migration (GO:0001755);; Biological Process: hair follicle development (GO:0001942);; Molecular Function: integrin binding (GO:0005178);; Cellular Component: extracellular space (GO:0005615);; Cellular …	K06240|0|phd:102344954|K06240 laminin, alpha 3/5 | (RefSeq) LAMA5; laminin subunit alpha 5	PI3K-Akt signaling pathway (ko04151);; Focal adhesion (ko04510);; ECM-receptor interaction (ko04512);; Toxoplasmosis (ko05145);; Amoebiasis (ko05146);; Pathways in cancer (ko05200);; Small cell lung cancer (ko05222)	[W]	Extracellular structures	Laminin EGF domain;; Laminin N-terminal (Domain VI);; Laminin B (Domain IV);; Laminin Domain I	Laminin subunit gamma-2 OS=Equus caballus OX=9796 GN=LAMC2 PE=2 SV=1	S	Function unknown	PREDICTED: laminin subunit alpha-5 [Capra hircus]
102168294	366	252	270	298	109	108	168	1.969102	1.245797	1.669125	1.571175	0.76254	0.760296	0.922183	0.0472294575892358	-1.00318218849424	down	--	--	Molecular Function: structural molecule activity (GO:0005198);; Cellular Component: extracellular space (GO:0005615);; Cellular Component: nucleus (GO:0005634);; Cellular Component: cytoplasm (GO:0005737);; Cellular Component: intermediate filament (GO:0005882);; Cellular Component: membrane (GO:0016020);; Biological Process: keratinocyte differentiation (GO:0030216);; Cellular Component: extrace…	K07604|0|phd:102315730|K07604 type I keratin, acidic | (RefSeq) KRT10; keratin 10	--	--	--	Intermediate filament protein	Keratin, type I cytoskeletal 10 OS=Bos taurus OX=9913 GN=KRT10 PE=3 SV=1	Z	Cytoskeleton	PREDICTED: keratin, type I cytoskeletal 10 isoform X1 [Capra hircus]
102175563	23	21	26	20	66	77	50	0.100102	0.087339	0.123386	0.092235	0.340666	0.441961	0.259791	0.0243953978503409	1.34172437536082	up	[K]	Transcription	--	--	--	[Z]	Cytoskeleton	Leucine rich repeat;; Leucine Rich repeats (2 copies);; Calponin homology (CH) domain;; Leucine Rich Repeat	Leucine-rich repeat and calponin homology domain-containing protein 1 (Fragment) OS=Felis catus OX=9685 PE=2 SV=2	S	Function unknown	PREDICTED: leucine-rich repeat and calponin homology domain-containing protein 2 [Capra hircus]
102179034	319	440	388	221	617	1191	460	0.41185	0.527262	0.544411	0.293156	0.914454	1.780764	0.683642	0.0489583750255551	1.08327434503846	up	[U]	Intracellular trafficking, secretion, and vesicular transport	Biological Process: branching involved in ureteric bud morphogenesis (GO:0001658);; Biological Process: heart morphogenesis (GO:0003007);; Molecular Function: calcium ion binding (GO:0005509);; Cellular Component: intracellular (GO:0005622);; Cellular Component: plasma membrane (GO:0005886);; Biological Process: plasma membrane organization (GO:0007009);; Biological Process: homophilic cell adhes…	K16669|0|chx:102179034|K16669 protocadherin Fat 4 | (RefSeq) FAT4; FAT atypical cadherin 4	Hippo signaling pathway -multiple species (ko04392)	[S]	Function unknown	Cadherin domain;; Cadherin-like;; Laminin G domain;; Laminin G domain;; EGF-like domain;; Cadherin-like;; Calcium-binding EGF domain;; Human growth factor-like EGF;; EGF-like domain	Protocadherin-11 X-linked OS=Sus scrofa OX=9823 GN=PCDH11X PE=2 SV=1	S	Function unknown	PREDICTED: protocadherin Fat 4 [Capra hircus]
102190662	393	827	576	509	1591	1180	1030	1.065672	2.174095	1.816159	1.416477	6.286375	4.111187	3.375331	0.0163450776038825	1.16166473112154	up	--	--	Cellular Component: nucleosome (GO:0000786);; Molecular Function: DNA binding (GO:0003677);; Molecular Function: histone acetyltransferase activity (GO:0004402);; Biological Process: nucleosome assembly (GO:0006334);; Molecular Function: transcription factor binding (GO:0008134);; Molecular Function: zinc ion binding (GO:0008270);; Biological Process: histone H3 acetylation (GO:0043966);; Biologi…	K11306|0|chx:102190662|K11306 histone acetyltransferase MYST4 [EC:2.3.1.48] | (RefSeq) KAT6B; lysine acetyltransferase 6B	--	[B]	Chromatin structure and dynamics	MOZ/SAS family;; PHD-finger;; linker histone H1 and H5 family	Histone acetyltransferase KAT6B OS=Macaca fascicularis OX=9541 GN=KAT6B PE=2 SV=1	B	Chromatin structure and dynamics	PREDICTED: histone acetyltransferase KAT6B isoform X1 [Capra hircus]
102188266	1351	1042	1364	1814	4012	3322	2178	2.798541	2.033383	3.053294	3.950754	10.01235	8.241271	5.376213	0.042817431488411	1.12137504852485	up	--	--	Cellular Component: focal adhesion (GO:0005925);; Biological Process: cell-substrate junction assembly (GO:0007044);; Biological Process: fibroblast migration (GO:0010761);; Molecular Function: RNA binding (GO:0044822);;	K18080|0|chx:102188266|K18080 tensin | (RefSeq) TNS1; tensin 1	--	[TR]	Signal transduction mechanisms;; General function prediction only	Phosphotyrosine-binding domain;; C2 domain of PTEN tumour-suppressor protein;; SH2 domain	Tensin-1 OS=Bos taurus OX=9913 GN=TNS1 PE=2 SV=1	T	Signal transduction mechanisms	PREDICTED: tensin-1 isoform X8 [Capra hircus]
102182284	5572	4365	4561	5858	2147	1455	2289	123.511573	89.321084	108.856901	132.034487	53.487852	37.170918	57.61882	0.0159925444997083	-1.13800445872634	down	--	--	Biological Process: DNA synthesis involved in DNA repair (GO:0000731);; Biological Process: positive regulation of endothelial cell proliferation (GO:0001938);; Molecular Function: DNA-directed DNA polymerase activity (GO:0003887);; Biological Process: DNA-dependent DNA replication (GO:0006261);; Cellular Component: delta DNA polymerase complex (GO:0043625);;	K03505|4.22945e-57|phd:102337494|K03505 DNA polymerase delta subunit 4 | (RefSeq) POLD4; DNA polymerase delta 4, accessory subunit	Purine metabolism (ko00230);; Pyrimidine metabolism (ko00240);; DNA replication (ko03030);; Base excision repair (ko03410);; Nucleotide excision repair (ko03420);; Mismatch repair (ko03430);; Homologous recombination (ko03440);; HTLV-I infection (ko05166)	--	--	DNA polymerase delta, subunit 4	DNA polymerase delta subunit 4 OS=Bos taurus OX=9913 GN=POLD4 PE=1 SV=1	L	Replication, recombination and repair	PREDICTED: DNA polymerase delta subunit 4 [Bubalus bubalis]
108636730	3274	5545	4847	9419	2253	1626	1858	192.447159	302.111145	309.333435	569.186523	151.674072	110.371819	125.623856	0.0347513873695875	-1.23925241367563	down	[J]	Translation, ribosomal structure and biogenesis	Molecular Function: structural constituent of ribosome (GO:0003735);; Cellular Component: nucleus (GO:0005634);; Cellular Component: focal adhesion (GO:0005925);; Biological Process: translation (GO:0006412);; Cellular Component: cytosolic large ribosomal subunit (GO:0022625);; Molecular Function: RNA binding (GO:0044822);; Cellular Component: extracellular exosome (GO:0070062);;	K02921|1.73287e-64|ocu:100353361|K02921 large subunit ribosomal protein L37Ae | (RefSeq) 60S ribosomal protein L37a-like	Ribosome (ko03010)	[J]	Translation, ribosomal structure and biogenesis	Ribosomal L37ae protein family	60S ribosomal protein L37a OS=Pongo abelii OX=9601 GN=RPL37A PE=3 SV=3	J	Translation, ribosomal structure and biogenesis	PREDICTED: 60S ribosomal protein L37a-like [Oryctolagus cuniculus]
102170637	69	119	74	87	309	291	196	0.266081	0.506936	0.308005	0.344788	1.535872	1.295263	1.313155	0.000528141812470602	1.54413001583826	up	[O]	Posttranslational modification, protein turnover, chaperones	Cellular Component: integral component of membrane (GO:0016021);;	K01301|0|chx:102170637|K01301 N-acetylated-alpha-linked acidic dipeptidase [EC:3.4.17.21] | (RefSeq) NAALADL2; N-acetylated alpha-linked acidic dipeptidase like 2	--	[OPR]	Posttranslational modification, protein turnover, chaperones;; Inorganic ion transport and metabolism;; General function prediction only	Peptidase family M28	Glutamate carboxypeptidase 2 OS=Sus scrofa OX=9823 GN=FOLH1 PE=1 SV=1	S	Function unknown	PREDICTED: inactive N-acetylated-alpha-linked acidic dipeptidase-like protein 2 isoform X1 [Capra hircus]
106502334	72	25	44	71	9	11	10	2.592295	0.830022	1.706646	2.627114	0.361031	0.441287	0.380958	0.0244447323096567	-1.61978250763391	down	--	--	Molecular Function: RNA binding (GO:0003723);;	K18645|7.45803e-25|chx:106502334|K18645 eukaryotic translation initiation factor 4E binding protein 3 | (RefSeq) EIF4EBP3; eukaryotic translation initiation factor 4E binding protein 3	RNA transport (ko03013)	--	--	Eukaryotic translation initiation factor 4E binding protein (EIF4EBP)	Eukaryotic translation initiation factor 4E-binding protein 1 OS=Bos taurus OX=9913 GN=EIF4EBP1 PE=3 SV=1	S	Function unknown	PREDICTED: eukaryotic translation initiation factor 4E-binding protein 3 [Capra hircus]
102173037	17	49	58	14	153	166	85	0.174048	0.486566	0.671967	0.154661	1.889147	2.065318	1.04963	0.0256855150818978	1.55915762085675	up	--	--	Biological Process: neuron migration (GO:0001764);; Cellular Component: basement membrane (GO:0005604);; Cellular Component: cytoplasm (GO:0005737);; Biological Process: apoptotic process (GO:0006915);; Biological Process: substrate-dependent cell migration, cell extension (GO:0006930);; Biological Process: positive regulation of cell proliferation (GO:0008284);; Biological Process: single organi…	K06843|0|ssc:733599|K06843 netrin 1 | (RefSeq) UNC-6, NTN1; netrin-1	Axon guidance (ko04360)	[T]	Signal transduction mechanisms	Laminin N-terminal (Domain VI);; Laminin EGF domain	Netrin-1 OS=Sus scrofa OX=9823 GN=NTN1 PE=2 SV=1	S	Function unknown	PREDICTED: netrin-1 [Capra hircus]
102174947	2705	1394	1354	2211	427	839	843	107.128784	51.167862	58.223045	89.995033	19.365732	38.359241	38.366402	0.0300519380885871	-1.20764121050952	down	--	--	Biological Process: replicative cell aging (GO:0001302);; Cellular Component: mitochondrial inner membrane (GO:0005743);; Biological Process: positive regulation of cell proliferation (GO:0008284);; Cellular Component: integral component of membrane (GO:0016021);; Biological Process: cellular response to reactive oxygen species (GO:0034614);; Biological Process: defense response to bacterium (GO:…	--	--	[S]	Function unknown	Reactive mitochondrial oxygen species modulator 1	Reactive oxygen species modulator 1 OS=Bos taurus OX=9913 GN=ROMO1 PE=3 SV=1	S	Function unknown	hypothetical protein CB1_001108037 [Camelus ferus]
102178785	848	877	622	134	41	41	215	13.336085	13.086335	10.710178	2.361807	0.695312	0.74735	4.164335	0.0333147325244401	-1.62313667223828	down	--	--	Cellular Component: lysosomal membrane (GO:0005765);; Cellular Component: integral component of plasma membrane (GO:0005887);; Biological Process: cell surface receptor signaling pathway (GO:0007166);; Biological Process: cell proliferation (GO:0008283);; Biological Process: cell migration (GO:0016477);; Biological Process: positive regulation of endocytosis (GO:0045807);; Cellular Component: per…	K17348|1.50843e-116|chx:102178785|K17348 tetraspanin-1 | (RefSeq) TSPAN1; tetraspanin 1	--	[R]	General function prediction only	Tetraspanin family	Tetraspanin-1 OS=Bos taurus OX=9913 GN=TSPAN1 PE=2 SV=1	S	Function unknown	PREDICTED: tetraspanin-1 [Capra hircus]
102175111	17357	14525	16461	12453	4338	7122	8978	49.505212	40.651907	54.378674	36.891522	14.889069	25.36401	31.21645	0.0170878393987478	-1.00355846099447	down	--	--	Cellular Component: mucus layer (GO:0070701);;	K10955|0|bom:102272949|K10955 intestinal mucin-2 | (RefSeq) Mucin-2; intestinal mucin-like protein	Amoebiasis (ko05146)	[WV]	Extracellular structures;; Defense mechanisms	Mucin-2 protein WxxW repeating region;; von Willebrand factor type D domain;; C8 domain	von Willebrand factor OS=Canis lupus familiaris OX=9615 GN=VWF PE=1 SV=2	O	Posttranslational modification, protein turnover, chaperones	PREDICTED: LOW QUALITY PROTEIN: mucin-2 [Capra hircus]
102179092	930	832	6908	1514	140	153	264	19.942426	17.207897	175.665999	30.048044	3.307063	3.78996	7.347972	0.000527093875451361	-2.29719752101965	down	--	--	--	K17527|0|oas:100125357|K17527 intelectin | (RefSeq) ITLN2, itln3; intelectin 2	--	--	--	Fibrinogen beta and gamma chains, C-terminal globular domain	--	S	Function unknown	PREDICTED: intelectin-2-like [Capra hircus]
102171521	979	1756	1271	376	2841	2195	3896	9.114231	8.302317	4.587502	1.447867	16.181509	8.470244	14.245111	0.0334869804073222	1.31314322850071	up	[R]	General function prediction only	Biological Process: activation of MAPKK activity (GO:0000186);; Molecular Function: double-stranded RNA binding (GO:0003725);; Molecular Function: translation initiation factor activity (GO:0003743);; Molecular Function: eukaryotic translation initiation factor 2alpha kinase activity (GO:0004694);; Molecular Function: ATP binding (GO:0005524);; Biological Process: response to virus (GO:0009615);;…	K16195|0|chx:102171521|K16195 eukaryotic translation initiation factor 2-alpha kinase 2 [EC:2.7.11.1] | (RefSeq) EIF2AK2; eukaryotic translation initiation factor 2 alpha kinase 2	Protein processing in endoplasmic reticulum (ko04141);; Hepatitis C (ko05160);; Measles (ko05162);; Influenza A (ko05164);; Herpes simplex infection (ko05168);; Epstein-Barr virus infection (ko05169);; Viral carcinogenesis (ko05203)	[J]	Translation, ribosomal structure and biogenesis	Protein kinase domain;; Protein tyrosine kinase;; Double-stranded RNA binding motif	Serine/threonine-protein kinase Nek6 OS=Sus scrofa OX=9823 GN=NEK6 PE=3 SV=1	T	Signal transduction mechanisms	PREDICTED: interferon-induced, double-stranded RNA-activated protein kinase isoform X1 [Capra hircus]
102171428	4609	2488	3263	4120	1029	1834	1658	66.868904	28.365146	33.147315	56.365481	9.690553	21.262812	23.18666	0.0333147325244401	-1.08078539921647	down	--	--	Molecular Function: calcium ion binding (GO:0005509);;	K02183|8.18351e-127|chx:102171428|K02183 calmodulin | (RefSeq) CALML4; calmodulin like 4	--	[T]	Signal transduction mechanisms	EF-hand domain pair;; EF-hand domain pair;; EF-hand domain;; EF hand	Calmodulin-like protein 4 OS=Bos taurus OX=9913 GN=CALML4 PE=2 SV=1	DTZ	Cell cycle control, cell division, chromosome partitioning;; Signal transduction mechanisms;; Cytoskeleton	PREDICTED: calmodulin-like protein 4 isoform X1 [Capra hircus]
102191390	2957	2563	2624	1748	754	1426	983	50.155434	40.247234	46.732137	28.088247	14.114629	28.079597	19.284252	0.0121522006414116	-1.05890543805492	down	--	--	Biological Process: DNA repair (GO:0006281);; Biological Process: DNA recombination (GO:0006310);; Biological Process: regulation of transcription, DNA-templated (GO:0006355);; Cellular Component: histone methyltransferase complex (GO:0035097);;	K14973|1.87032e-131|oas:101119691|K14973 PAXIP1-associated protein 1 | (RefSeq) PAGR1; PAXIP1 associated glutamate rich protein 1	--	--	--	PAXIP1-associated-protein-1 C term PTIP binding protein	PAXIP1-associated glutamate-rich protein 1 OS=Bos taurus OX=9913 GN=PAGR1 PE=2 SV=1	S	Function unknown	PREDICTED: PAXIP1-associated glutamate-rich protein 1 [Ovis aries]
102177008	458	1115	792	457	1149	2065	1316	3.012565	3.673331	4.232636	2.938598	3.879456	8.494436	5.250258	0.0345243652056689	1.08035865640927	up	--	--	--	--	--	[S]	Function unknown	HEAT repeats;; UME (NUC010) domain	--	S	Function unknown	PREDICTED: HEAT repeat-containing protein 5A isoform X1 [Capra hircus]
Capra_hircus_newGene_40380	164	138	129	44	1574	342	164	0.19599	0.152609	0.16676	0.054169	2.160231	0.472833	0.225632	0.0219797626736068	1.74970452564812	up	--	--	Molecular Function: voltage-gated ion channel activity (GO:0005244);; Molecular Function: sodium channel activity (GO:0005272);; Biological Process: sodium ion transport (GO:0006814);; Cellular Component: integral component of membrane (GO:0016021);; Biological Process: multicellular organismal process (GO:0032501);; Biological Process: ion transmembrane transport (GO:0034220);; Cellular Componen…	K15196|7.73734e-13|bta:618161|K15196 transcription factor IIIB 90 kDa subunit | (RefSeq) BRF1; BRF1, RNA polymerase III transcription initiation factor subunit	--	--	--	--	LINE-1 reverse transcriptase homolog OS=Nycticebus coucang OX=9470 PE=3 SV=1	--	--	PREDICTED: transcription factor IIIB 90 kDa subunit isoform X1 [Bos taurus]
102173903	24353	12682	18748	21951	8275	6538	7953	81.859321	38.278601	67.578421	75.847527	30.876103	24.593622	29.779115	0.0333392679493886	-1.11166786893065	down	--	--	Cellular Component: cytoplasm (GO:0005737);; Molecular Function: heparin binding (GO:0008201);; Molecular Function: mannan binding (GO:2001065);;	--	--	[TV]	Signal transduction mechanisms;; Defense mechanisms	Lectin C-type domain	Lithostathine OS=Bos taurus OX=9913 GN=PTP PE=1 SV=1	S	Function unknown	PREDICTED: regenerating islet-derived protein 4 [Capra hircus]
Capra_hircus_newGene_58081	5	49	37	98	3	0	0	0.071344	0.79908	0.620117	1.762753	0.03493	0	0	0.0473250454497348	-1.59211030304952	down	--	--	--	K11433|6.5377e-66|oas:101122242|K11433 histone-lysine N-methyltransferase SETMAR [EC:2.1.1.43] | (RefSeq) HMGN1; non-histone chromosomal protein HMG-14	Lysine degradation (ko00310)	--	--	--	--	S	Function unknown	histone-lysine N-methyltransferase SETMAR-like [Odocoileus virginianus texanus]
102184024	3224	1725	1614	2684	726	866	1064	111.012543	55.595441	60.796331	95.302619	28.813123	33.988479	42.33872	0.0295948079017643	-1.1527664862123	down	--	--	Molecular Function: guanyl-nucleotide exchange factor activity (GO:0005085);; Cellular Component: lysosome (GO:0005764);; Biological Process: regulation of cell size (GO:0008361);; Biological Process: positive regulation of TOR signaling (GO:0032008);; Molecular Function: protein complex scaffold activity (GO:0032947);; Biological Process: positive regulation of GTPase activity (GO:0043547);; Bio…	K20399|3.09142e-66|ssc:100526100|K20399 ragulator complex protein LAMTOR4 | (RefSeq) LAMTOR4; late endosomal/lysosomal adaptor, MAPK and MTOR activator 4	mTOR signaling pathway (ko04150)	--	--	--	Ragulator complex protein LAMTOR4 OS=Bos taurus OX=9913 GN=LAMTOR4 PE=3 SV=2	U	Intracellular trafficking, secretion, and vesicular transport	hypothetical protein M91_05947, partial [Bos mutus]
102179649	15285	18977	9408	8765	54040	32782	22937	84.250572	96.934395	56.293121	49.659554	341.185944	208.728653	145.403931	0.0159925444997083	1.39462601930303	up	--	--	Molecular Function: phospholipid transporter activity (GO:0005548);; Cellular Component: endoplasmic reticulum (GO:0005783);; Biological Process: protein lipidation (GO:0006497);; Biological Process: triglyceride metabolic process (GO:0006641);; Biological Process: circadian rhythm (GO:0007623);; Molecular Function: lipid binding (GO:0008289);; Biological Process: phospholipid transport (GO:00159…	K14463|0|chx:102179649|K14463 microsomal triglyceride transfer protein large subunit | (RefSeq) MTTP; microsomal triglyceride transfer protein	Fat digestion and absorption (ko04975)	[IU]	Lipid transport and metabolism;; Intracellular trafficking, secretion, and vesicular transport	Lipoprotein amino terminal region	Microsomal triglyceride transfer protein large subunit (Fragment) OS=Bos taurus OX=9913 GN=MTTP PE=1 SV=1	U	Intracellular trafficking, secretion, and vesicular transport	PREDICTED: microsomal triglyceride transfer protein large subunit [Capra hircus]
102185100	5861	3445	2929	6955	1429	1980	2123	290.934235	158.483521	157.846817	354.894318	81.211678	113.532951	121.174362	0.0489583750255551	-1.13117083115982	down	--	--	Biological Process: nuclear-transcribed mRNA catabolic process, nonsense-mediated decay (GO:0000184);; Biological Process: endonucleolytic cleavage in ITS1 to separate SSU-rRNA from 5.8S rRNA and LSU-rRNA from tricistronic rRNA transcript (SSU-rRNA, 5.8S rRNA, LSU-rRNA) (GO:0000447);; Biological Process: endonucleolytic cleavage to generate mature 3'-end of SSU-rRNA from (SSU-rRNA, 5.8S rRNA, LSU…	K02971|4.02829e-54|ssc:100037996|K02971 small subunit ribosomal protein S21e | (RefSeq) RPS21; ribosomal protein S21	Ribosome (ko03010)	[J]	Translation, ribosomal structure and biogenesis	Ribosomal protein S21e	40S ribosomal protein S21 OS=Sus scrofa OX=9823 GN=RPS21 PE=1 SV=1	J	Translation, ribosomal structure and biogenesis	PREDICTED: 40S ribosomal protein S21 isoform X4 [Ovis aries musimon]
108633184	926	541	655	900	193	346	356	37.274364	20.144205	28.618275	37.237995	8.855163	16.066736	16.447952	0.0274269242413016	-1.13862986213134	down	--	--	Cellular Component: integral component of membrane (GO:0016021);;	--	--	--	--	FAM165 family	Small integral membrane protein 11A OS=Bos taurus OX=9913 GN=SMIM11A PE=3 SV=1	S	Function unknown	PREDICTED: small integral membrane protein 11 isoform X1 [Orcinus orca]
102188993	1004	1170	1239	879	293	540	461	15.902525	17.15613	21.316156	14.303829	5.316651	9.859605	8.388359	0.000378642777702909	-1.15985929023823	down	--	--	Molecular Function: calcium ion binding (GO:0005509);; Cellular Component: nucleoplasm (GO:0005654);; Cellular Component: plasma membrane (GO:0005886);; Biological Process: apoptotic process (GO:0006915);; Cellular Component: microtubule cytoskeleton (GO:0015630);; Cellular Component: cell junction (GO:0030054);; Biological Process: response to lipopolysaccharide (GO:0032496);; Biological Process…	--	--	--	--	S-100/ICaBP type calcium binding domain	Protein S100-A14 OS=Bos taurus OX=9913 GN=S100A14 PE=3 SV=1	S	Function unknown	PREDICTED: protein S100-A14 [Ovis aries]
102182627	995	707	597	776	177	364	425	28.616463	18.824365	18.498375	22.805706	5.843398	11.95722	13.992559	0.042817431488411	-1.06128718808648	down	[S]	Function unknown	Cellular Component: nucleoplasm (GO:0005654);; Cellular Component: cytosol (GO:0005829);; Biological Process: positive regulation of cell migration (GO:0030335);; Cellular Component: intrinsic component of the cytoplasmic side of the plasma membrane (GO:0031235);; Biological Process: negative regulation of apoptotic process (GO:0043066);; Biological Process: positive regulation of filopodium asse…	K07401|1.79993e-74|oas:101103995|K07401 selenoprotein W-related protein | (RefSeq) MIEN1; migration and invasion enhancer 1	--	--	--	Rdx family	Migration and invasion enhancer 1 OS=Bos taurus OX=9913 GN=MIEN1 PE=3 SV=1	O	Posttranslational modification, protein turnover, chaperones	PREDICTED: migration and invasion enhancer 1 [Erinaceus europaeus]
102170266	2617	1051	1122	2185	433	526	729	138.833038	51.671677	64.606346	119.140198	26.274069	32.194462	44.437752	0.0311750702546727	-1.30564149149744	down	--	--	Cellular Component: mitochondrial intermembrane space (GO:0005758);; Biological Process: copper ion transport (GO:0006825);; Molecular Function: copper chaperone activity (GO:0016531);;	K02260|2.80163e-44|bta:100295800|K02260 cytochrome c oxidase assembly protein subunit 17 | (RefSeq) COX17; COX17 cytochrome c oxidase assembly homolog (S. cerevisiae)	Oxidative phosphorylation (ko00190)	[O]	Posttranslational modification, protein turnover, chaperones	Cytochrome C oxidase copper chaperone (COX17)	Cytochrome c oxidase copper chaperone OS=Canis lupus familiaris OX=9615 GN=COX17 PE=3 SV=3	O	Posttranslational modification, protein turnover, chaperones	PREDICTED: cytochrome c oxidase copper chaperone-like [Bubalus bubalis]
102187898	236	550	140	312	1384	1017	667	0.789775	1.627909	0.501597	1.009201	5.034852	3.722864	2.622552	0.0137317828383598	1.53390453117904	up	--	--	Biological Process: protein targeting to Golgi (GO:0000042);; Molecular Function: integrin binding (GO:0005178);; Molecular Function: calcium ion binding (GO:0005509);; Cellular Component: proteinaceous extracellular matrix (GO:0005578);; Cellular Component: extracellular space (GO:0005615);; Cellular Component: intracellular (GO:0005622);; Biological Process: cell adhesion (GO:0007155);; Molecul…	K17340|0|bta:535185|K17340 fibulin 5 | (RefSeq) FBLN5; fibulin 5	--	[T]	Signal transduction mechanisms	Calcium-binding EGF domain;; Complement Clr-like EGF-like;; Coagulation Factor Xa inhibitory site;; EGF domain;; Human growth factor-like EGF	Fibulin-5 OS=Bos taurus OX=9913 GN=FBLN5 PE=2 SV=1	O	Posttranslational modification, protein turnover, chaperones	thyroid receptor-interacting protein 11-like protein [Camelus ferus]
102168710	825	2214	1351	641	6944	4398	2830	8.12545	21.055104	14.385231	6.411843	77.981496	49.282311	32.053428	0.00355350021000343	1.70886702919287	up	[C]	Energy production and conversion	Molecular Function: pyruvate dehydrogenase (acetyl-transferring) activity (GO:0004739);; Cellular Component: nucleus (GO:0005634);; Cellular Component: mitochondrial matrix (GO:0005759);; Biological Process: glucose metabolic process (GO:0006006);; Biological Process: tricarboxylic acid cycle (GO:0006099);; Molecular Function: pyruvate dehydrogenase (NAD+) activity (GO:0034604);; Cellular Compone…	K00161|0|rro:104682411|K00161 pyruvate dehydrogenase E1 component alpha subunit [EC:1.2.4.1] | (RefSeq) PDHA1; pyruvate dehydrogenase (lipoamide) alpha 1	Glycolysis / Gluconeogenesis (ko00010);; Citrate cycle (TCA cycle) (ko00020);; Pyruvate metabolism (ko00620);; Carbon metabolism (ko01200);; HIF-1 signaling pathway (ko04066);; Glucagon signaling pathway (ko04922);; Central carbon metabolism in cancer (ko05230)	[C]	Energy production and conversion	Dehydrogenase E1 component	Pyruvate dehydrogenase E1 component subunit alpha, somatic form, mitochondrial OS=Bos taurus OX=9913 GN=PDHA1 PE=2 SV=1	C	Energy production and conversion	pyruvate dehydrogenase E1 component subunit alpha, somatic form, mitochondrial precursor [Bos taurus]
102173046	475	911	1028	406	11045	1177	1041	0.670019	1.391646	3.157935	0.802217	23.003191	2.999277	3.033551	0.0215949442572905	1.77460384725278	up	--	--	Molecular Function: inorganic anion exchanger activity (GO:0005452);; Cellular Component: integral component of plasma membrane (GO:0005887);; Biological Process: inorganic anion transport (GO:0015698);; Biological Process: bicarbonate transport (GO:0015701);; Biological Process: regulation of intracellular pH (GO:0051453);; Biological Process: auditory receptor cell development (GO:0060117);; Bi…	K13858|0|bta:510209|K13858 solute carrier family 4 (sodium bicarbonate cotransporter), member 7 | (RefSeq) SLC4A7; solute carrier family 4 member 7	--	[P]	Inorganic ion transport and metabolism	HCO3- transporter family;; Band 3 cytoplasmic domain	Sodium-driven chloride bicarbonate exchanger OS=Bos taurus OX=9913 GN=SLC4A10 PE=2 SV=1	U	Intracellular trafficking, secretion, and vesicular transport	PREDICTED: sodium bicarbonate cotransporter 3 isoform X4 [Capra hircus]
102180391	62	22	126	82	1507	493	21	0.753672	0.138081	1.787182	1.016566	15.806795	4.089102	0.149028	0.0389875750189043	1.65920248033988	up	[E]	Amino acid transport and metabolism	Molecular Function: L-ornithine transmembrane transporter activity (GO:0000064);; Cellular Component: integral component of plasma membrane (GO:0005887);; Molecular Function: arginine transmembrane transporter activity (GO:0015181);; Molecular Function: L-lysine transmembrane transporter activity (GO:0015189);; Molecular Function: antiporter activity (GO:0015297);; Biological Process: basic amino…	K13865|0|chx:102186682|K13865 solute carrier family 7 (cationic amino acid transporter), member 3 | (RefSeq) cationic amino acid transporter 3	--	[E]	Amino acid transport and metabolism	Amino acid permease;; C-terminus of AA_permease;; Amino acid permease	Cationic amino acid transporter 2 OS=Sus scrofa OX=9823 GN=SLC7A2 PE=2 SV=1	E	Amino acid transport and metabolism	PREDICTED: LOW QUALITY PROTEIN: cationic amino acid transporter 3 [Capra hircus]
102174753	453	591	566	432	935	1236	857	1.780306	2.154115	2.415782	1.743615	4.21017	5.615904	3.875437	0.00132803023814803	1.03346095600594	up	--	--	Molecular Function: transmembrane signaling receptor activity (GO:0004888);; Molecular Function: collagen binding (GO:0005518);; Biological Process: signal transduction (GO:0007165);; Cellular Component: cell surface (GO:0009986);; Cellular Component: integral component of membrane (GO:0016021);; Biological Process: reproductive process (GO:0022414);; Cellular Component: lamellipodium membrane (G…	K20909|0|tup:102469015|K20909 anthrax toxin receptor | (RefSeq) ANTXR1; anthrax toxin receptor 1	--	--	--	Anthrax receptor C-terminus region;; Anthrax receptor extracellular domain;; von Willebrand factor type A domain;; von Willebrand factor type A domain	Anthrax toxin receptor-like OS=Macaca fascicularis OX=9541 GN=ANTXRL PE=2 SV=1	U	Intracellular trafficking, secretion, and vesicular transport	anthrax toxin receptor 1 [Loxodonta africana]
106503375	9	27	21	6	104	129	47	0.056422	0.173533	0.154785	0.039632	0.828599	1.041917	0.375968	0.00470610306709686	1.91748927467224	up	--	--	--	--	--	--	--	--	--	--	--	PREDICTED: uncharacterized protein LOC102393868 [Bubalus bubalis]
102181920	44	72	51	47	1170	24	74	0.547257	1.174406	0.571677	0.58654	12.38097	0.391414	1.261067	0.0489583750255551	1.5936437843671	up	--	--	Cellular Component: integral component of membrane (GO:0016021);;	--	--	--	--	MFS/sugar transport protein	Transmembrane protein 180 OS=Bos taurus OX=9913 GN=MFSD13A PE=2 SV=1	S	Function unknown	PREDICTED: transmembrane protein 180 [Capra hircus]
108636006	47850	26307	120154	164726	10503	5754	9791	850.456726	433.293976	2318.258789	3009.531006	213.808395	118.120178	200.126938	0.000243167660822817	-2.27037170807835	down	--	--	Molecular Function: lysozyme activity (GO:0003796);; Biological Process: metabolic process (GO:0008152);; Biological Process: cytolysis (GO:0019835);; Biological Process: defense response to bacterium (GO:0042742);;	K13915|2.63008e-88|oas:101103222|K13915 lysozyme C [EC:3.2.1.17] | (RefSeq) lysozyme C, intestinal isozyme	Salivary secretion (ko04970)	--	--	C-type lysozyme/alpha-lactalbumin family	Lysozyme C, intestinal isozyme OS=Bos taurus OX=9913 PE=2 SV=1	--	--	PREDICTED: lysozyme C, intestinal isozyme [Capra hircus]
102170892	368	806	488	280	1120	1100	933	1.49863	3.200124	2.230822	1.204929	5.493818	5.439335	4.59607	0.0260050010758165	1.12864680840728	up	--	--	Molecular Function: mannosyltransferase activity (GO:0000030);; Cellular Component: nuclear inner membrane (GO:0005637);; Cellular Component: integral component of membrane (GO:0016021);; Biological Process: protein C-linked glycosylation via 2'-alpha-mannosyl-L-tryptophan (GO:0018406);;	--	--	--	--	Q-cell neuroblast polarisation	Probable C-mannosyltransferase DPY19L4 OS=Pongo abelii OX=9601 GN=DPY19L4 PE=2 SV=2	U	Intracellular trafficking, secretion, and vesicular transport	PREDICTED: probable C-mannosyltransferase DPY19L4 [Pantholops hodgsonii]
102181948	735	432	406	780	130	283	259	42.720268	23.259895	25.634735	46.599529	8.640699	18.996544	17.28108	0.0495568152550836	-1.14889297983288	down	--	--	Cellular Component: mitochondrial proton-transporting ATP synthase complex (GO:0005753);; Cellular Component: integral component of membrane (GO:0016021);; Cellular Component: extracellular exosome (GO:0070062);;	K18194|3.0379e-34|phd:102328653|K18194 up-regulated during skeletal muscle growth protein 5 | (RefSeq) USMG5; up-regulated during skeletal muscle growth 5 homolog (mouse)	--	--	--	ATP synthase regulation	Up-regulated during skeletal muscle growth protein 5 OS=Bos taurus OX=9913 GN=USMG5 PE=1 SV=1	U	Intracellular trafficking, secretion, and vesicular transport	up-regulated during skeletal muscle growth protein 5 isoform X1 [Odocoileus virginianus texanus]
102178503	147	177	224	250	60	65	93	3.30117	3.398393	4.928435	5.220635	1.408761	1.316682	1.981723	0.0215949442572905	-1.20008017887114	down	[R]	General function prediction only	--	--	--	[R]	General function prediction only	Methyltransferase domain;; Methyltransferase domain;; Methyltransferase domain;; ubiE/COQ5 methyltransferase family;; Methyltransferase domain;; Methyltransferase domain	Probable 18S rRNA (guanine-N(7))-methyltransferase OS=Bos taurus OX=9913 GN=BUD23 PE=2 SV=1	Q	Secondary metabolites biosynthesis, transport and catabolism	PREDICTED: LOW QUALITY PROTEIN: Williams-Beuren syndrome chromosomal region 27 protein [Capra hircus]
102172157	881	1351	1111	1035	2185	2747	1783	2.386162	3.499231	3.267216	2.880613	6.980797	8.736393	5.716522	0.00157433520709805	1.07921124565587	up	--	--	Cellular Component: cytoplasm (GO:0005737);; Cellular Component: plasma membrane (GO:0005886);; Cellular Component: focal adhesion (GO:0005925);; Biological Process: protein targeting (GO:0006605);; Molecular Function: adenylate cyclase binding (GO:0008179);; Biological Process: positive regulation of protein kinase A signaling (GO:0010739);; Molecular Function: kinase activity (GO:0016301);; Bio…	K16528|0|chx:102172157|K16528 A-kinase anchor protein 12 | (RefSeq) AKAP12; A-kinase anchoring protein 12	--	--	--	WSK motif	--	T	Signal transduction mechanisms	PREDICTED: A-kinase anchor protein 12 isoform X1 [Capra hircus]
102184429	274	305	388	384	124	125	181	1.215033	1.254326	1.865787	1.748991	0.626255	0.638325	0.920298	0.025586720358357	-1.03653063953359	down	[O]	Posttranslational modification, protein turnover, chaperones	Molecular Function: serine-type endopeptidase activity (GO:0004252);; Cellular Component: extracellular space (GO:0005615);; Biological Process: peptide hormone processing (GO:0016486);; Cellular Component: transport vesicle (GO:0030133);; Biological Process: peptide biosynthetic process (GO:0043043);;	K01359|0|chx:102184429|K01359 proprotein convertase subtilisin/kexin type 1 [EC:3.4.21.93] | (RefSeq) PCSK1, PC1; proprotein convertase subtilisin/kexin type 1	--	[O]	Posttranslational modification, protein turnover, chaperones	Subtilase family;; Proprotein convertase P-domain;; Peptidase S8 pro-domain;; Prohormone convertase enzyme	Neuroendocrine convertase 1 OS=Bos taurus OX=9913 GN=PCSK1 PE=2 SV=1	O	Posttranslational modification, protein turnover, chaperones	PREDICTED: neuroendocrine convertase 1 [Capra hircus]
102182940	630	676	1051	1583	2798	2968	2444	2.116513	2.298118	2.928323	5.014583	8.894605	9.620449	7.702004	0.0218200678090131	1.31316751832098	up	--	--	Cellular Component: chromatin (GO:0000785);; Cellular Component: extracellular space (GO:0005615);; Cellular Component: nucleus (GO:0005634);; Biological Process: positive regulation of protein complex assembly (GO:0031334);; Molecular Function: ubiquitin protein ligase binding (GO:0031625);; Molecular Function: protein complex binding (GO:0032403);; Biological Process: positive regulation of mai…	--	--	--	--	Family of unknown function, FAM178	SMC5-SMC6 complex localization factor protein 2 OS=Pongo abelii OX=9601 GN=SLF2 PE=2 SV=1	S	Function unknown	PREDICTED: SMC5-SMC6 complex localization factor protein 2 isoform X2 [Capra hircus]
102174499	2472	4592	4406	2584	7616	8452	6782	5.374121	9.632222	13.417444	6.186252	18.509181	20.022756	15.376642	0.00429727921936526	1.14920834990513	up	--	--	Biological Process: hematopoietic progenitor cell differentiation (GO:0002244);; Molecular Function: protein C-terminus binding (GO:0008022);; Cellular Component: membrane (GO:0016020);; Molecular Function: RNA binding (GO:0044822);;	--	--	[X]	Mobilome: prophages, transposons	BAT2 N-terminus	Protein PRRC2A OS=Macaca mulatta OX=9544 GN=PRRC2A PE=3 SV=1	S	Function unknown	PREDICTED: protein PRRC2C isoform X8 [Capra hircus]
Capra_hircus_newGene_64162	5	17	10	7	26	55	41	0.01398	0.27075	0.031115	0.021533	0.89259	0.370794	0.210666	0.0322268562332511	1.54977100879227	up	--	--	Molecular Function: RNA-directed DNA polymerase activity (GO:0003964);; Biological Process: RNA-dependent DNA biosynthetic process (GO:0006278);;	K09228|2.4802e-120|ocu:100343865|K09228 KRAB domain-containing zinc finger protein | (RefSeq) zinc finger protein 665	--	[R]	General function prediction only	Zinc-finger double domain;; Zinc finger, C2H2 type;; Reverse transcriptase (RNA-dependent DNA polymerase);; Zinc finger, C2H2 type;; Zinc-finger double domain;; C2H2-type zinc finger	Craniofacial development protein 2 OS=Bos taurus OX=9913 GN=CFDP2 PE=1 SV=2	S	Function unknown	PREDICTED: LOW QUALITY PROTEIN: zinc finger protein 665 [Oryctolagus cuniculus]
102176200	82	40	57	33	0	3	4	1.908662	0.795982	1.357762	0.778239	0	0.051142	0.099797	7.62191448050863e-05	-2.54746482522087	down	--	--	Molecular Function: cytokine activity (GO:0005125);; Cellular Component: extracellular space (GO:0005615);; Cellular Component: cytosol (GO:0005829);; Biological Process: inflammatory response (GO:0006954);; Biological Process: immune response (GO:0006955);; Biological Process: positive regulation of stress-activated MAPK cascade (GO:0032874);; Biological Process: positive regulation of transcrip…	K05446|2.36871e-107|chx:102176200|K05446 interleukin 26 | (RefSeq) IL26; interleukin 26	Cytokine-cytokine receptor interaction (ko04060)	--	--	Interleukin 10	--	O	Posttranslational modification, protein turnover, chaperones	PREDICTED: interleukin-26 [Capra hircus]
102178106	193	141	109	130	8	32	46	2.413282	1.62989	1.474432	1.670069	0.113304	0.463391	0.649475	0.00676320137629719	-1.7299598908271	down	--	--	Molecular Function: structural molecule activity (GO:0005198);; Cellular Component: nucleus (GO:0005634);; Cellular Component: cytoplasm (GO:0005737);; Biological Process: aging (GO:0007568);; Biological Process: epithelial cell differentiation (GO:0030855);; Biological Process: hair cycle (GO:0042633);; Cellular Component: keratin filament (GO:0045095);; Biological Process: intermediate filament…	K07604|0|phd:102331656|K07604 type I keratin, acidic | (RefSeq) KRT14; keratin 14	--	--	--	Intermediate filament protein	Keratin, type I cytoskeletal 17 OS=Pan troglodytes OX=9598 GN=KRT17 PE=2 SV=1	Z	Cytoskeleton	PREDICTED: keratin, type I cytoskeletal 14 isoform X2 [Bubalus bubalis]
102185182	588	1303	811	506	1623	2226	1281	2.73758	5.51681	3.958801	2.304846	8.22498	11.433168	6.563201	0.0321878024646794	1.09480844637479	up	[D]	Cell cycle control, cell division, chromosome partitioning	Molecular Function: calmodulin-dependent protein kinase activity (GO:0004683);; Molecular Function: calmodulin binding (GO:0005516);; Molecular Function: ATP binding (GO:0005524);; Cellular Component: cytoplasm (GO:0005737);; Cellular Component: plasma membrane (GO:0005886);; Cellular Component: actin cytoskeleton (GO:0015629);; Molecular Function: syntaxin-1 binding (GO:0017075);; Biological Pro…	K08803|0|chx:102185182|K08803 death-associated protein kinase [EC:2.7.11.1] | (RefSeq) DAPK1; death associated protein kinase 1	Pathways in cancer (ko05200);; Bladder cancer (ko05219)	--	--	Protein kinase domain;; Ankyrin repeats (3 copies);; Ankyrin repeats (many copies);; Ankyrin repeats (many copies);; Ankyrin repeat;; Protein tyrosine kinase;; Ankyrin repeat;; Death domain;; Lipopolysaccharide kinase (Kdo/WaaP) family;; RIO1 family	Serine/threonine-protein kinase 17A OS=Oryctolagus cuniculus OX=9986 GN=STK17A PE=2 SV=1	T	Signal transduction mechanisms	PREDICTED: death-associated protein kinase 1 isoform X1 [Capra hircus]
100861028	2381	1696	1533	2253	575	952	1068	111.802206	71.099679	77.216487	106.391055	29.485823	49.517035	55.290141	0.0333392679493886	-1.01720543933684	down	[T]	Signal transduction mechanisms	--	--	--	[T]	Signal transduction mechanisms	BolA-like protein	BolA-like protein 1 OS=Pongo abelii OX=9601 GN=BOLA1 PE=2 SV=1	T	Signal transduction mechanisms	PREDICTED: LOW QUALITY PROTEIN: bolA-like protein 2 [Capra hircus]
102185900	49	105	206	304	24	37	45	1.529698	2.865094	5.817949	8.218012	0.851379	1.315906	0.450282	0.042817431488411	-1.50064353070644	down	--	--	Molecular Function: lysozyme activity (GO:0003796);; Biological Process: digestion (GO:0007586);; Biological Process: metabolic process (GO:0008152);; Biological Process: cytolysis (GO:0019835);; Biological Process: defense response to bacterium (GO:0042742);;	K13915|2.49954e-78|chx:102185900|K13915 lysozyme C [EC:3.2.1.17] | (RefSeq) lysozyme; lysozyme C, milk isozyme	Salivary secretion (ko04970)	--	--	C-type lysozyme/alpha-lactalbumin family	Lysozyme C, milk isozyme OS=Bos taurus OX=9913 PE=2 SV=1	G	Carbohydrate transport and metabolism	PREDICTED: lysozyme C, milk isozyme [Capra hircus]
102183243	996	2090	1355	1230	3640	3303	2520	1.831958	7.451617	2.601995	2.210273	7.789866	7.038829	5.888166	0.00620618652141144	1.18810611866076	up	--	--	Biological Process: positive regulation of cell-matrix adhesion (GO:0001954);; Molecular Function: actin binding (GO:0003779);; Molecular Function: integrin binding (GO:0005178);; Cellular Component: nucleoplasm (GO:0005654);; Cellular Component: cytoplasm (GO:0005737);; Molecular Function: zinc ion binding (GO:0008270);; Cellular Component: dystrophin-associated glycoprotein complex (GO:0016010)…	--	--	[NTZ]	Cell motility;; Signal transduction mechanisms;; Cytoskeleton	Spectrin repeat;; Calponin homology (CH) domain;; EF-hand;; EF hand;; Zinc finger, ZZ type;; WW domain	Dystrophin OS=Sus scrofa OX=9823 GN=DMD PE=1 SV=1	Z	Cytoskeleton	PREDICTED: utrophin isoform X2 [Capra hircus]
102179766	2426	1393	1380	1819	531	658	743	62.69177	32.606321	38.2391	48.302371	15.927062	19.155045	21.674047	0.00810298667344303	-1.23212544503702	down	[FGR]	Nucleotide transport and metabolism;; Carbohydrate transport and metabolism;; General function prediction only	Molecular Function: catalytic activity (GO:0003824);; Cellular Component: nucleolus (GO:0005730);; Cellular Component: mitochondrion (GO:0005739);;	--	--	[T]	Signal transduction mechanisms	HIT domain;; Scavenger mRNA decapping enzyme C-term binding	Histidine triad nucleotide-binding protein 2, mitochondrial OS=Bos taurus OX=9913 GN=HINT2 PE=2 SV=1	FG	Nucleotide transport and metabolism;; Carbohydrate transport and metabolism	PREDICTED: histidine triad nucleotide-binding protein 2, mitochondrial isoform X1 [Ovis aries]
102186726	77	201	163	45	509	505	302	0.524242	1.269117	1.085366	0.311883	3.985384	3.987568	2.372177	0.0111840239109188	1.60183511531992	up	--	--	Cellular Component: P-body (GO:0000932);; Biological Process: response to hypoxia (GO:0001666);; Biological Process: osteoblast development (GO:0002076);; Molecular Function: transcription corepressor activity (GO:0003714);; Cellular Component: nucleus (GO:0005634);; Cellular Component: focal adhesion (GO:0005925);; Biological Process: cytoskeleton organization (GO:0007010);; Molecular Function: …	K16682|0|phd:102330636|K16682 LIM domain-containing protein | (RefSeq) LIMD1; LIM domains containing 1	Hippo signaling pathway (ko04390);; Hippo signaling pathway -multiple species (ko04392)	[T]	Signal transduction mechanisms	LIM domain	LIM domain-containing protein 1 OS=Bos taurus OX=9913 GN=LIMD1 PE=3 SV=1	S	Function unknown	PREDICTED: LIM domain-containing protein 1 [Capra hircus]
102177635	32	231	139	15	388	1265	735	0.080474	0.562606	0.619417	0.039168	1.852954	5.497078	2.730698	0.00766850401484731	1.94956116770406	up	--	--	Biological Process: transport (GO:0006810);; Cellular Component: integral component of membrane (GO:0016021);;	--	--	[U]	Intracellular trafficking, secretion, and vesicular transport	Golgi-dynamics membrane-trafficking	Protein TMED8 OS=Pongo abelii OX=9601 GN=TMED8 PE=2 SV=1	S	Function unknown	PREDICTED: protein TMED8 [Capra hircus]
102171091	3804	1558	2071	2957	874	904	812	84.878222	30.779788	48.009406	68.134081	23.369482	23.733372	19.027372	0.0204031752408392	-1.29156241236721	down	--	--	--	--	--	--	--	Sep15/SelM redox domain	--	S	Function unknown	PREDICTED: selenoprotein M [Capra hircus]
102174691	661	524	515	760	68	157	240	6.957882	5.372831	6.061759	8.699071	0.918892	2.32775	3.455293	0.00181623253465905	-1.63590805774266	down	[G]	Carbohydrate transport and metabolism	Cellular Component: phosphopyruvate hydratase complex (GO:0000015);; Molecular Function: magnesium ion binding (GO:0000287);; Molecular Function: phosphopyruvate hydratase activity (GO:0004634);; Cellular Component: extracellular space (GO:0005615);; Cellular Component: plasma membrane (GO:0005886);; Biological Process: glycolytic process (GO:0006096);; Cellular Component: extracellular exosome (…	K01689|0|oas:443086|K01689 enolase [EC:4.2.1.11] | (RefSeq) ENO3; enolase 3	Glycolysis / Gluconeogenesis (ko00010);; Carbon metabolism (ko01200);; Biosynthesis of amino acids (ko01230);; RNA degradation (ko03018);; HIF-1 signaling pathway (ko04066)	[G]	Carbohydrate transport and metabolism	Enolase, C-terminal TIM barrel domain;; Enolase, N-terminal domain;; Enolase C-terminal domain-like;; Methylaspartate ammonia-lyase C-terminus	Beta-enolase OS=Bos taurus OX=9913 GN=ENO3 PE=2 SV=1	G	Carbohydrate transport and metabolism	PREDICTED: beta-enolase isoform X1 [Equus asinus]
102188875	168	274	168	181	530	440	337	0.897551	1.531436	1.226471	0.989469	3.234062	3.027329	2.105692	0.0145615649976956	1.1589002902968	up	--	--	Cellular Component: endoplasmic reticulum membrane (GO:0005789);; Cellular Component: centrosome (GO:0005813);; Biological Process: negative regulation of centrosome duplication (GO:0010826);; Cellular Component: integral component of membrane (GO:0016021);; Biological Process: ubiquitin-dependent ERAD pathway (GO:0030433);; Cellular Component: cytoplasmic vesicle membrane (GO:0030659);; Molecula…	K19348|0|chx:102188875|K19348 meckelin | (RefSeq) TMEM67; transmembrane protein 67	--	[S]	Function unknown	Meckelin (Transmembrane protein 67)	--	S	Function unknown	PREDICTED: meckelin isoform X1 [Capra hircus]
Capra_hircus_newGene_39834	113	173	182	38	245	585	352	0.749834	0.185767	0.433099	0.045327	0.325156	0.784905	0.469967	0.0390957550143049	1.36529188532653	up	--	--	Biological Process: detection of chemical stimulus involved in sensory perception of bitter taste (GO:0001580);; Molecular Function: trace-amine receptor activity (GO:0001594);; Molecular Function: nucleic acid binding (GO:0003676);; Molecular Function: metalloendopeptidase activity (GO:0004222);; Molecular Function: ATP binding (GO:0005524);; Cellular Component: intracellular (GO:0005622);; Biol…	K08474|1.52087e-32|bom:102286375|K08474 taste receptor type 2 | (RefSeq) taste receptor type 2 member 42	Taste transduction (ko04742)	--	--	--	--	--	--	PREDICTED: taste receptor type 2 member 42, partial [Bos mutus]
Capra_hircus_newGene_43324	0	0	0	0	18	51	34	0	0	0	0	0.254682	0.758927	0.497886	1.88348864462088e-05	2.79479072980174	up	[O]	Posttranslational modification, protein turnover, chaperones	Molecular Function: ATP binding (GO:0005524);; Cellular Component: cytosol (GO:0005829);; Biological Process: response to heat (GO:0009408);; Cellular Component: membrane (GO:0016020);; Molecular Function: heat shock protein binding (GO:0031072);; Biological Process: protein refolding (GO:0042026);; Molecular Function: metal ion binding (GO:0046872);; Molecular Function: unfolded protein binding …	K09503|0|bta:360006|K09503 DnaJ homolog subfamily A member 2 | (RefSeq) DNAJA2; DnaJ heat shock protein family (Hsp40) member A2	Protein processing in endoplasmic reticulum (ko04141)	[O]	Posttranslational modification, protein turnover, chaperones	DnaJ C terminal domain;; DnaJ domain;; DnaJ central domain	DnaJ homolog subfamily A member 2 OS=Bos taurus OX=9913 GN=DNAJA2 PE=2 SV=1	O	Posttranslational modification, protein turnover, chaperones	dnaJ homolog subfamily A member 2 [Bos taurus]
Capra_hircus_newGene_27805	0	0	0	0	126	55	2	0	0	0	0	1.07626	0.465935	0.010546	0.0124024736844827	1.86522658621803	up	--	--	Molecular Function: nucleic acid binding (GO:0003676);; Cellular Component: intracellular (GO:0005622);; Cellular Component: fascia adherens (GO:0005916);; Biological Process: regulation of transcription, DNA-templated (GO:0006355);; Molecular Function: beta-catenin binding (GO:0008013);; Cellular Component: lamellipodium (GO:0030027);; Molecular Function: cadherin binding (GO:0045296);; Molecula…	K09228|5.75196e-53|bta:100138479|K09228 KRAB domain-containing zinc finger protein | (RefSeq) zinc finger protein 510	--	--	--	--	--	S	Function unknown	reverse transcriptase-like [Bos taurus]
102188169	27	35	21	16	141	110	78	0.231477	0.359043	0.201974	0.142544	1.427154	1.120586	0.791701	0.00064539789516223	1.86918454519677	up	--	--	--	--	--	[T]	Signal transduction mechanisms	EF-hand domain pair	--	S	Function unknown	PREDICTED: EF-hand calcium-binding domain-containing protein 9 isoform X2 [Ovis aries]
102176539	382	336	270	331	116	186	126	1.792718	2.148672	1.993266	2.390103	0.833191	0.926553	0.618322	0.0179115098735538	-1.0321692169615	down	[E]	Amino acid transport and metabolism	Cellular Component: mitochondrion (GO:0005739);; Molecular Function: oxidoreductase activity (GO:0016491);; Biological Process: oxidation-reduction process (GO:0055114);;	K00314|0|bom:102286478|K00314 sarcosine dehydrogenase [EC:1.5.8.3] | (RefSeq) SARDH; sarcosine dehydrogenase	Glycine, serine and threonine metabolism (ko00260)	[E]	Amino acid transport and metabolism	FAD dependent oxidoreductase;; Aminomethyltransferase folate-binding domain;; FAD dependent oxidoreductase central domain;; Glycine cleavage T-protein C-terminal barrel domain	Pyruvate dehydrogenase phosphatase regulatory subunit, mitochondrial OS=Bos taurus OX=9913 GN=PDPR PE=1 SV=1	E	Amino acid transport and metabolism	PREDICTED: sarcosine dehydrogenase, mitochondrial isoform X1 [Capra hircus]
102183452	676	437	493	649	134	209	207	5.385031	3.375997	4.201114	5.054153	1.332844	2.084837	2.105533	0.00112750517437924	-1.40058733669399	down	[R]	General function prediction only	--	--	--	[A]	RNA processing and modification	Lysine methyltransferase	Protein N-lysine methyltransferase METTL21A OS=Bos taurus OX=9913 GN=METTL21A PE=2 SV=1	S	Function unknown	hypothetical protein M91_06704, partial [Bos mutus]
102179640	1364	1018	919	941	308	429	558	28.156585	19.383278	20.449533	19.940769	7.290806	10.228092	13.120768	0.00923567397436971	-1.11734240040011	down	--	--	Cellular Component: nucleoplasm (GO:0005654);; Molecular Function: hydrolase activity (GO:0016787);;	--	--	--	--	--	Nucleoside diphosphate-linked moiety X motif 22 OS=Bos taurus OX=9913 GN=NUDT22 PE=2 SV=1	S	Function unknown	PREDICTED: nucleoside diphosphate-linked moiety X motif 22 isoform X2 [Capra hircus]
108634615	8	34	20	30	240	281	34	0.051024	0.197494	0.138583	0.264923	2.369641	2.557925	0.335646	0.00524220028445299	2.00267994225338	up	--	--	Molecular Function: protein serine/threonine kinase activity (GO:0004674);; Molecular Function: ATP binding (GO:0005524);; Cellular Component: nuclear pore (GO:0005643);; Cellular Component: late endosome (GO:0005770);; Cellular Component: axoneme (GO:0005930);; Biological Process: protein phosphorylation (GO:0006468);; Biological Process: protein targeting to vacuole (GO:0006623);; Biological Pr…	K08333|0|bta:507414|K08333 phosphoinositide-3-kinase, regulatory subunit 4 [EC:2.7.11.1] | (RefSeq) PIK3R4; phosphoinositide-3-kinase regulatory subunit 4	Regulation of autophagy (ko04140)	[T]	Signal transduction mechanisms	Protein kinase domain	Phosphoinositide 3-kinase regulatory subunit 4 OS=Pongo abelii OX=9601 GN=PIK3R4 PE=2 SV=3	T	Signal transduction mechanisms	PREDICTED: LOW QUALITY PROTEIN: phosphoinositide 3-kinase regulatory subunit 4-like [Capra hircus]
102182140	37	102	67	51	221	164	175	0.392734	0.897235	0.600897	0.516686	1.460399	1.420863	1.553635	0.00813660869253278	1.44652727771778	up	--	--	Cellular Component: cytoplasm (GO:0005737);;	K18762|0|phd:102315387|K18762 zygote arrest protein 1 | (RefSeq) ZAR1L; zygote arrest 1-like	--	--	--	Zinc-binding domain	ZAR1-like protein OS=Bos taurus OX=9913 GN=ZAR1L PE=2 SV=3	S	Function unknown	PREDICTED: ZAR1-like protein [Pantholops hodgsonii]
102187306	369	1188	513	381	1728	1667	1202	4.188259	10.042526	5.007393	3.426465	18.837553	17.902312	12.811017	0.0281140176247176	1.27105221542636	up	--	--	Molecular Function: magnesium ion transmembrane transporter activity (GO:0015095);; Biological Process: magnesium ion transport (GO:0015693);; Cellular Component: integral component of membrane (GO:0016021);; Biological Process: magnesium ion transmembrane transport (GO:1903830);;	--	--	[S]	Function unknown	Magnesium transporter NIPA;; EamA-like transporter family	Magnesium transporter NIPA3 OS=Pongo abelii OX=9601 GN=NIPAL1 PE=2 SV=1	S	Function unknown	PREDICTED: magnesium transporter NIPA3 [Pantholops hodgsonii]
102171675	1047	1792	1022	581	3010	2710	1651	7.480705	5.144451	3.314133	1.415979	6.319093	5.967881	4.668715	0.0482520583615499	1.12892973720835	up	--	--	Biological Process: cytokinesis (GO:0000910);; Molecular Function: microtubule motor activity (GO:0003777);; Molecular Function: ATP binding (GO:0005524);; Cellular Component: centrosome (GO:0005813);; Biological Process: intracellular protein transport (GO:0006886);; Molecular Function: microtubule binding (GO:0008017);; Biological Process: endosome to lysosome transport (GO:0008333);; Cellular …	K17914|0|chx:102171675|K17914 kinesin family member 13 | (RefSeq) KIF13A; kinesin family member 13A	--	[Z]	Cytoskeleton	Kinesin motor domain;; Kinesin protein;; Kinesin-associated;; Microtubule binding;; Kinesin protein 1B;; FHA domain	Kinesin-like protein KIF3A OS=Macaca fascicularis OX=9541 GN=KIF3A PE=2 SV=1	Z	Cytoskeleton	PREDICTED: kinesin-like protein KIF13A isoform X1 [Capra hircus]
102182905	2191	1073	1016	1628	351	678	683	70.411705	31.950336	35.448727	53.780594	12.909706	25.147045	25.245804	0.0488897181326272	-1.13513332098143	down	[J]	Translation, ribosomal structure and biogenesis	Molecular Function: structural constituent of ribosome (GO:0003735);; Cellular Component: mitochondrial inner membrane (GO:0005743);; Cellular Component: mitochondrial large ribosomal subunit (GO:0005762);; Molecular Function: RNA binding (GO:0044822);; Biological Process: mitochondrial translational initiation (GO:0070124);; Biological Process: mitochondrial translational elongation (GO:0070125)…	K02899|4.47884e-91|chx:102182905|K02899 large subunit ribosomal protein L27 | (RefSeq) MRPL27; mitochondrial ribosomal protein L27	Ribosome (ko03010)	[J]	Translation, ribosomal structure and biogenesis	Ribosomal L27 protein	39S ribosomal protein L27, mitochondrial OS=Bos taurus OX=9913 GN=MRPL27 PE=1 SV=1	J	Translation, ribosomal structure and biogenesis	PREDICTED: 39S ribosomal protein L27, mitochondrial [Capra hircus]
Capra_hircus_newGene_6515	0	0	0	0	8	50	7	0	0	0	0	0.441979	2.178066	0.437435	0.0281140176247176	1.65760608436665	up	[V]	Defense mechanisms	Molecular Function: chloride channel activity (GO:0005254);; Molecular Function: ATP binding (GO:0005524);; Cellular Component: integral component of membrane (GO:0016021);; Cellular Component: basolateral plasma membrane (GO:0016323);; Cellular Component: platelet dense granule membrane (GO:0031088);; Molecular Function: ATPase activity, coupled to transmembrane movement of substances (GO:004262…	K05673|3.64963e-92|bta:107131247|K05673 ATP-binding cassette, subfamily C (CFTR/MRP), member 4 | (RefSeq) multidrug resistance-associated protein 4-like	--	[Q]	Secondary metabolites biosynthesis, transport and catabolism	ABC transporter	Canalicular multispecific organic anion transporter 1 OS=Oryctolagus cuniculus OX=9986 GN=ABCC2 PE=2 SV=1	V	Defense mechanisms	PREDICTED: multidrug resistance-associated protein 4-like isoform X3 [Ovis aries musimon]
108634347	4	7	7	2	30	61	17	0.02772	0.051657	0.061518	0.018533	0.30541	0.641404	0.170182	0.0179115098735538	1.80268401613117	up	--	--	Molecular Function: zinc ion binding (GO:0008270);;	K10366|0|phd:102338004|K10366 dystrophin | (RefSeq) dystrophin-like	Hypertrophic cardiomyopathy (HCM) (ko05410);; Arrhythmogenic right ventricular cardiomyopathy (ARVC) (ko05412);; Dilated cardiomyopathy (ko05414);; Viral myocarditis (ko05416)	[NTZ]	Cell motility;; Signal transduction mechanisms;; Cytoskeleton	Spectrin repeat	Dystrophin OS=Canis lupus familiaris OX=9615 GN=DMD PE=2 SV=1	Z	Cytoskeleton	PREDICTED: dystrophin-like isoform X1 [Capra hircus]
102170426	166	399	267	143	570	473	490	1.036318	2.151154	1.626153	0.872449	3.796244	3.062203	3.216404	0.049468482194287	1.07525990920878	up	[L]	Replication, recombination and repair	Molecular Function: damaged DNA binding (GO:0003684);; Molecular Function: DNA-directed DNA polymerase activity (GO:0003887);; Cellular Component: nucleoplasm (GO:0005654);; Biological Process: nucleotide-excision repair, DNA gap filling (GO:0006297);; Biological Process: DNA biosynthetic process (GO:0071897);;	K03511|0|chx:102170426|K03511 DNA polymerase kappa [EC:2.7.7.7] | (RefSeq) POLK; DNA polymerase kappa	Fanconi anemia pathway (ko03460)	[L]	Replication, recombination and repair	impB/mucB/samB family;; impB/mucB/samB family C-terminal domain;; IMS family HHH motif;; ATP cone domain	DNA repair protein REV1 OS=Pongo abelii OX=9601 GN=REV1 PE=2 SV=1	L	Replication, recombination and repair	PREDICTED: DNA polymerase kappa isoform X1 [Capra hircus]
102180333	378	215	242	530	80	113	87	2.724346	1.389869	1.895753	3.80286	0.636321	0.90922	0.69811	0.0108154970734381	-1.49358369063262	down	--	--	Molecular Function: MAP-kinase scaffold activity (GO:0005078);; Cellular Component: cytosol (GO:0005829);; Biological Process: regulation of transcription, DNA-templated (GO:0006355);; Biological Process: JUN phosphorylation (GO:0007258);; Biological Process: positive regulation of signal transduction (GO:0009967);; Cellular Component: membrane (GO:0016020);; Biological Process: vesicle-mediated …	K04434|0|oas:101116934|K04434 mitogen-activated protein kinase 8 interacting protein 1 | (RefSeq) MAPK8IP1; mitogen-activated protein kinase 8 interacting protein 1	MAPK signaling pathway (ko04010)	[T]	Signal transduction mechanisms	Phosphotyrosine interaction domain (PTB/PID);; Variant SH3 domain;; SH3 domain	--	T	Signal transduction mechanisms	PREDICTED: C-Jun-amino-terminal kinase-interacting protein 1 isoform X2 [Capra hircus]
Capra_hircus_newGene_55941	178	566	1032	505	112	111	210	1.167804	3.456627	7.378488	3.55114	0.851857	0.844127	1.584301	0.0384659465504006	-1.41821264792097	down	--	--	Cellular Component: Golgi apparatus (GO:0005794);; Cellular Component: cis-Golgi network (GO:0005801);; Biological Process: sensory perception of pain (GO:0019233);; Cellular Component: integral component of endoplasmic reticulum membrane (GO:0030176);; Biological Process: negative regulation of neuron apoptotic process (GO:0043524);; Biological Process: reticulophagy (GO:0061709);;	--	--	--	--	--	Reticulophagy regulator 1 OS=Bos taurus OX=9913 GN=RETREG1 PE=2 SV=2	U	Intracellular trafficking, secretion, and vesicular transport	FAM134B [Capra hircus]
102187987	123	316	150	121	2297	3283	2167	0.345341	0.706608	0.403138	0.341569	7.58091	9.234337	6.270149	8.46302856158203e-25	3.54278707549646	up	[M]	Cell wall/membrane/envelope biogenesis	Molecular Function: ubiquitin-protein transferase activity (GO:0004842);; Biological Process: protein ubiquitination (GO:0016567);; Cellular Component: Cul3-RING ubiquitin ligase complex (GO:0031463);; Biological Process: regulation of kainate selective glutamate receptor activity (GO:2000312);;	K10461|0|ssc:100513048|K10461 kelch-like protein 24/35 | (RefSeq) KLHL24; kelch like family member 24	--	[TR]	Signal transduction mechanisms;; General function prediction only	Kelch motif;; BTB And C-terminal Kelch;; BTB/POZ domain;; Kelch motif;; Galactose oxidase, central domain;; Kelch motif;; Galactose oxidase, central domain;; Kelch motif	Kelch-like protein 21 OS=Bos taurus OX=9913 GN=KLHL21 PE=2 SV=1	S	Function unknown	kelch-like protein 24 [Bos taurus]
102189689	222	136	95	169	29	28	37	5.260119	1.349707	2.448214	2.762179	0.760289	0.758442	1.007114	0.00064539789516223	-1.82114282610446	down	--	--	Cellular Component: cytoplasm (GO:0005737);; Cellular Component: membrane (GO:0016020);; Cellular Component: synapse (GO:0045202);; Molecular Function: metal ion binding (GO:0046872);;	--	--	--	--	MYND finger;; HNH endonuclease	--	S	Function unknown	PREDICTED: zinc finger MYND domain-containing protein 19 isoform X1 [Capra hircus]
102189534	1447	535	571	863	221	229	330	54.960854	18.859405	23.51025	33.686237	9.998921	10.009086	14.40591	0.0254319726436745	-1.35352476001622	down	--	--	Molecular Function: calcium ion binding (GO:0005509);; Molecular Function: identical protein binding (GO:0042802);; Biological Process: endothelial cell migration (GO:0043542);;	--	--	--	--	S-100/ICaBP type calcium binding domain	Protein S100-A2 OS=Bos taurus OX=9913 GN=S100A2 PE=1 SV=1	S	Function unknown	PREDICTED: protein S100-A2 isoform X1 [Bubalus bubalis]
102170466	3773	1281	1483	2962	495	246	789	240.098923	75.54921	102.411789	193.779587	36.033722	18.02269	57.703381	0.0159925444997083	-1.61261452798518	down	--	--	Molecular Function: hormone activity (GO:0005179);; Cellular Component: extracellular space (GO:0005615);; Biological Process: cell surface receptor signaling pathway (GO:0007166);; Biological Process: cell-cell signaling (GO:0007267);; Biological Process: regulation of cell migration (GO:0030334);;	K05237|7.04283e-78|umr:103676039|K05237 somatostatin | (RefSeq) SST; somatostatin	Gastric acid secretion (ko04971)	--	--	Somatostatin/Cortistatin family	Somatostatin OS=Ovis aries OX=9940 GN=SST PE=3 SV=1	O	Posttranslational modification, protein turnover, chaperones	somatostatin precursor [Ovis aries]
102174047	665	2488	1654	949	4953	3461	2866	2.270438	7.714477	7.366609	4.129623	16.599056	12.935109	11.161948	0.0341277109120245	1.30247406046556	up	[R]	General function prediction only	Cellular Component: Golgi membrane (GO:0000139);; Molecular Function: ARF guanyl-nucleotide exchange factor activity (GO:0005086);; Cellular Component: nucleoplasm (GO:0005654);; Cellular Component: nucleolus (GO:0005730);; Cellular Component: trans-Golgi network (GO:0005802);; Cellular Component: cytosol (GO:0005829);; Biological Process: Golgi organization (GO:0007030);; Biological Process: pro…	K18442|0|chx:102174047|K18442 brefeldin A-inhibited guanine nucleotide-exchange protein | (RefSeq) ARFGEF1; ADP ribosylation factor guanine nucleotide exchange factor 1	Endocytosis (ko04144)	[U]	Intracellular trafficking, secretion, and vesicular transport	Sec7 domain;; Guanine nucleotide exchange factor in Golgi transport N-terminal;; Dimerisation and cyclophilin-binding domain of Mon2;; Domain of unknown function (DUF1981)	Brefeldin A-inhibited guanine nucleotide-exchange protein 1 OS=Bos taurus OX=9913 GN=ARFGEF1 PE=1 SV=1	S	Function unknown	PREDICTED: brefeldin A-inhibited guanine nucleotide-exchange protein 1 [Capra hircus]
102174769	204	183	153	296	271	706	596	0.621037	0.49903	0.488019	0.874103	0.925371	2.417162	2.013613	0.0437190238420876	1.15932102100649	up	[T]	Signal transduction mechanisms	Cellular Component: centriole (GO:0005814);; Cellular Component: nuclear membrane (GO:0031965);;	K16463|0|chx:102174769|K16463 centrosomal protein CEP170 | (RefSeq) CEP170; centrosomal protein 170	--	--	--	CEP170 C-terminus;; FHA domain;; Inner membrane component of T3SS, cytoplasmic domain	--	T	Signal transduction mechanisms	PREDICTED: centrosomal protein of 170 kDa isoform X1 [Capra hircus]
102169752	126	120	80	94	660	1101	654	1.265823	1.079195	0.895103	0.459005	2.643231	4.175689	2.808195	2.89435519213994e-18	2.74820369720146	up	--	--	Cellular Component: nucleus (GO:0005634);; Biological Process: regulation of transcription, DNA-templated (GO:0006355);; Biological Process: maturation of SSU-rRNA (GO:0030490);; Cellular Component: 90S preribosome (GO:0030686);; Molecular Function: RNA binding (GO:0044822);; Cellular Component: perinuclear region of cytoplasm (GO:0048471);;	--	--	--	--	BUD22	Serum response factor-binding protein 1 OS=Bos taurus OX=9913 GN=SRFBP1 PE=2 SV=1	K	Transcription	PREDICTED: serum response factor-binding protein 1 [Capra hircus]
102191019	2076	1025	274	6365	126	286	460	26.186326	11.61351	3.375749	76.876713	1.625914	3.709416	5.762886	0.0339598445649515	-1.67948698001197	down	--	--	Biological Process: ganglioside biosynthetic process (GO:0001574);; Molecular Function: beta-galactoside (CMP) alpha-2,3-sialyltransferase activity (GO:0003836);; Biological Process: oligosaccharide metabolic process (GO:0009311);; Biological Process: protein N-linked glycosylation via asparagine (GO:0018279);; Cellular Component: integral component of Golgi membrane (GO:0030173);; Molecular Func…	K03494|0|bacu:103007179|K03494 beta-galactoside alpha-2,3-sialyltransferase (sialyltransferase 4C) [EC:2.4.99.4] | (RefSeq) ST3GAL4; ST3 beta-galactoside alpha-2,3-sialyltransferase 4	Glycosphingolipid biosynthesis - lacto and neolacto series (ko00601)	[G]	Carbohydrate transport and metabolism	Glycosyltransferase family 29 (sialyltransferase)	CMP-N-acetylneuraminate-beta-galactosamide-alpha-2,3-sialyltransferase 4 OS=Pan troglodytes OX=9598 GN=ST3GAL4 PE=2 SV=1	S	Function unknown	PREDICTED: CMP-N-acetylneuraminate-beta-galactosamide-alpha-2,3-sialyltransferase 4 isoform X1 [Ovis aries]
102187107	231	115	199	116	46	67	61	1.902947	0.872954	1.78138	0.981415	0.426971	0.629731	0.575261	0.0417831679522329	-1.20635352800617	down	--	--	Cellular Component: Golgi stack (GO:0005795);; Cellular Component: trans-Golgi network (GO:0005802);; Molecular Function: zinc ion binding (GO:0008270);; Cellular Component: integral component of membrane (GO:0016021);;	K10659|1.51333e-135|chx:102187107|K10659 E3 ubiquitin-protein ligase MARCH4/9/11 [EC:2.3.2.27] | (RefSeq) MARCH9; membrane associated ring-CH-type finger 9	--	--	--	RING-variant domain	E3 ubiquitin-protein ligase MARCH3 OS=Bos taurus OX=9913 GN=MARCH3 PE=2 SV=1	O	Posttranslational modification, protein turnover, chaperones	PREDICTED: LOW QUALITY PROTEIN: E3 ubiquitin-protein ligase MARCH9 [Capra hircus]
102182242	49	179	105	70	343	370	244	0.511042	1.517383	1.177484	0.53244	3.603447	3.67185	2.460118	0.00813660869253278	1.51811630687814	up	--	--	--	--	--	--	--	Tongue Cancer Chemotherapy Resistant Protein 1	Myelin-associated neurite-outgrowth inhibitor OS=Bos taurus OX=9913 GN=FAM168B PE=2 SV=2	S	Function unknown	PREDICTED: protein FAM168A isoform X1 [Bos indicus]
102186883	4182	4366	3590	4064	1569	1240	1995	68.137396	64.210294	64.988378	68.426005	21.358531	22.64683	29.455061	0.00205671177286178	-1.14005322673377	down	--	--	Cellular Component: cytoplasm (GO:0005737);; Biological Process: negative regulation of protein kinase activity (GO:0006469);;	--	--	--	--	Dysbindin (Dystrobrevin binding protein 1)	Dysbindin OS=Bos taurus OX=9913 GN=DTNBP1 PE=2 SV=1	S	Function unknown	PREDICTED: dysbindin domain-containing protein 2 isoform X1 [Capra hircus]
102172028	260	298	432	582	57	61	107	1.8879	2.005123	3.41243	4.357655	0.469865	0.507487	0.890233	0.000160806681363733	-1.92100594651867	down	--	--	Molecular Function: RNA polymerase II regulatory region sequence-specific DNA binding (GO:0000977);; Molecular Function: transcriptional activator activity, RNA polymerase II transcription regulatory region sequence-specific binding (GO:0001228);; Cellular Component: nucleus (GO:0005634);; Biological Process: mitochondrial calcium ion transmembrane transport (GO:0006851);; Biological Process: Gol…	K08040|1.2596e-78|bom:102269849|K08040 class B basic helix-loop-helix protein 8 | (RefSeq) BHLHA15; basic helix-loop-helix family member a15	Maturity onset diabetes of the young (ko04950)	[K]	Transcription	Helix-loop-helix DNA-binding domain	Protein atonal homolog 1 OS=Pan troglodytes OX=9598 GN=ATOH1 PE=2 SV=1	K	Transcription	PREDICTED: class A basic helix-loop-helix protein 15 [Capra hircus]
102187046	4659	1821	1898	3584	698	1130	1138	97.855927	31.917423	43.068393	75.198543	14.773411	27.281962	26.397756	0.0320177614655808	-1.29078499374978	down	--	--	Cellular Component: proteasome complex (GO:0000502);;	K11877|5.28669e-77|chx:102187046|K11877 proteasome assembly chaperone 3 | (RefSeq) PSMG3; proteasome assembly chaperone 3	--	[S]	Function unknown	Proteasome assembly chaperone 3	Proteasome assembly chaperone 3 OS=Bos taurus OX=9913 GN=PSMG3 PE=2 SV=1	O	Posttranslational modification, protein turnover, chaperones	PREDICTED: proteasome assembly chaperone 3 [Capra hircus]
102188773	244	1239	613	631	3219	1447	1640	1.956085	6.026664	3.841349	3.369523	18.803814	9.81467	9.643851	0.034199012169004	1.42625996264037	up	[C]	Energy production and conversion	Molecular Function: fatty-acyl-CoA binding (GO:0000062);; Molecular Function: aldehyde dehydrogenase (NAD) activity (GO:0004029);; Molecular Function: methylmalonate-semialdehyde dehydrogenase (acylating) activity (GO:0004491);; Cellular Component: nucleoplasm (GO:0005654);; Cellular Component: mitochondrion (GO:0005739);; Biological Process: thymine catabolic process (GO:0006210);; Biological Pr…	K00140|0|chx:102188773|K00140 malonate-semialdehyde dehydrogenase (acetylating) / methylmalonate-semialdehyde dehydrogenase [EC:1.2.1.18 1.2.1.27] | (RefSeq) ALDH6A1; aldehyde dehydrogenase 6 family member A1	Valine, leucine and isoleucine degradation (ko00280);; beta-Alanine metabolism (ko00410);; Inositol phosphate metabolism (ko00562);; Propanoate metabolism (ko00640);; Carbon metabolism (ko01200)	[EG]	Amino acid transport and metabolism;; Carbohydrate transport and metabolism	Aldehyde dehydrogenase family	Methylmalonate-semialdehyde dehydrogenase [acylating], mitochondrial OS=Bos taurus OX=9913 GN=ALDH6A1 PE=1 SV=1	I	Lipid transport and metabolism	PREDICTED: methylmalonate-semialdehyde dehydrogenase [acylating], mitochondrial isoform X1 [Pantholops hodgsonii]
102191126	81	120	98	68	178	301	198	0.2612	0.361085	0.343683	0.226817	0.660122	1.129733	0.737495	0.00210428579026504	1.27414313096776	up	[K]	Transcription	Biological Process: ureteric bud development (GO:0001657);; Biological Process: negative regulation of protein phosphorylation (GO:0001933);; Biological Process: cell migration involved in sprouting angiogenesis (GO:0002042);; Molecular Function: GTPase inhibitor activity (GO:0005095);; Molecular Function: calcium ion binding (GO:0005509);; Cellular Component: proteinaceous extracellular matrix (…	K06839|0|chx:102191126|K06839 slit 2 | (RefSeq) SLIT2; slit guidance ligand 2	Axon guidance (ko04360)	[WT]	Extracellular structures;; Signal transduction mechanisms	Leucine rich repeat;; Leucine rich repeats (6 copies);; Leucine Rich repeats (2 copies);; EGF-like domain;; Laminin G domain;; Leucine-rich repeat;; Laminin G domain;; Leucine rich repeat N-terminal domain;; Human growth factor-like EGF;; Leucine rich repeat C-terminal domain;; Leucine Rich Repeat	Protein delta homolog 2 OS=Sus scrofa OX=9823 GN=DLK2 PE=2 SV=2	S	Function unknown	PREDICTED: slit homolog 2 protein isoform X1 [Capra hircus]
Capra_hircus_newGene_62915	0	0	0	0	82	135	102	0	0	0	0	2.349855	3.912254	2.929469	9.74533072274065e-21	4.69983380369717	up	--	--	--	K02161|6.06828e-17|ocu:103349397|K02161 apoptosis regulator Bcl-2 | (RefSeq) BCL2; BCL2, apoptosis regulator	--	--	--	--	--	--	--	TPA: hypothetical protein BOS_22414 [Bos taurus]
108634681	1706	1014	1858	3312	438	357	573	33.082275	18.291411	38.91106	64.964071	9.357607	7.933436	13.137663	0.00429727921936526	-1.65266839388391	down	--	--	--	--	--	--	--	Sushi repeat (SCR repeat)	Complement factor H OS=Bos taurus OX=9913 GN=CFH PE=1 SV=3	S	Function unknown	PREDICTED: complement factor H isoform X3 [Capra hircus]
102186373	312	622	354	353	833	951	664	0.461458	0.85487	0.56817	0.536132	1.682746	1.808668	1.129789	0.0188203334638727	1.03486366024562	up	--	--	Molecular Function: iron ion binding (GO:0005506);; Molecular Function: zinc ion binding (GO:0008270);; Biological Process: positive regulation of cell proliferation (GO:0008284);; Biological Process: positive regulation of histone methylation (GO:0031062);; Molecular Function: DNA binding (GO:0043566);; Biological Process: oxidation-reduction process (GO:0055114);; Molecular Function: methylcyto…	K13097|0|chx:102186373|K13097 methylcytosine dioxygenase [EC:1.14.11.-] | (RefSeq) TET1; tet methylcytosine dioxygenase 1	--	--	--	Oxygenase domain of the 2OGFeDO superfamily;; CXXC zinc finger domain	CXXC-type zinc finger protein 5 OS=Pongo abelii OX=9601 GN=CXXC5 PE=2 SV=1	S	Function unknown	PREDICTED: methylcytosine dioxygenase TET1 isoform X1 [Capra hircus]
102184857	309	72	57	265	28	34	42	2.508286	0.540559	0.497991	2.208461	0.252986	0.315244	0.392629	0.047422001874034	-1.51364591797861	down	--	--	Molecular Function: G-protein coupled serotonin receptor activity (GO:0004993);; Cellular Component: integral component of plasma membrane (GO:0005887);; Biological Process: adenylate cyclase-inhibiting G-protein coupled receptor signaling pathway (GO:0007193);; Biological Process: serotonin receptor signaling pathway (GO:0007210);; Biological Process: chemical synaptic transmission (GO:0007268);…	K04153|0|chx:102184857|K04153 5-hydroxytryptamine receptor 1 | (RefSeq) HTR1D; 5-hydroxytryptamine receptor 1D	cAMP signaling pathway (ko04024);; Neuroactive ligand-receptor interaction (ko04080);; Serotonergic synapse (ko04726);; Taste transduction (ko04742)	[R]	General function prediction only	7 transmembrane receptor (rhodopsin family);; Serpentine type 7TM GPCR chemoreceptor Srsx	5-hydroxytryptamine receptor 1D OS=Oryctolagus cuniculus OX=9986 GN=HTR1D PE=3 SV=1	U	Intracellular trafficking, secretion, and vesicular transport	PREDICTED: 5-hydroxytryptamine receptor 1D [Capra hircus]
Capra_hircus_newGene_32213	597	523	574	670	207	197	276	6.802961	5.631246	7.665761	7.905567	3.259105	3.024528	3.85563	0.00305199229693153	-1.18712565449407	down	--	--	--	K04358|8.96299e-06|oas:780460|K04358 fibroblast growth factor | (RefSeq) FGF18; fibroblast growth factor 18	MAPK signaling pathway (ko04010);; Ras signaling pathway (ko04014);; Rap1 signaling pathway (ko04015);; PI3K-Akt signaling pathway (ko04151);; Regulation of actin cytoskeleton (ko04810);; Pathways in cancer (ko05200);; Melanoma (ko05218)	--	--	--	--	--	--	--
Capra_hircus_newGene_53310	115	79	108	99	16	27	50	1.755917	1.162367	1.837979	1.593074	0.318532	0.557514	0.968152	0.0383465596120458	-1.31629576589502	down	--	--	--	--	--	--	--	--	--	--	--	PREDICTED: uncharacterized protein LOC105605488 [Ovis aries]
102183027	911	1763	1275	949	2232	3357	1870	2.469087	7.751401	6.837841	2.661302	10.051453	18.003832	6.639955	0.0192312618002053	1.04490722778607	up	[T]	Signal transduction mechanisms	Biological Process: response to hypoxia (GO:0001666);; Biological Process: embryonic placenta development (GO:0001892);; Molecular Function: transcription factor activity, RNA polymerase II distal enhancer sequence-specific binding (GO:0003705);; Molecular Function: transcription coactivator activity (GO:0003713);; Molecular Function: aryl hydrocarbon receptor activity (GO:0004874);; Cellular Com…	K09097|0|oas:443285|K09097 aryl hydrocarbon receptor nuclear translocator | (RefSeq) ARNT; aryl hydrocarbon receptor nuclear translocator	HIF-1 signaling pathway (ko04066);; Pathways in cancer (ko05200);; Chemical carcinogenesis (ko05204);; Renal cell carcinoma (ko05211)	[K]	Transcription	PAS fold;; PAS fold;; PAS domain;; Helix-loop-helix DNA-binding domain;; PAS domain	Aryl hydrocarbon receptor nuclear translocator OS=Bos taurus OX=9913 GN=ARNT PE=1 SV=1	K	Transcription	PREDICTED: aryl hydrocarbon receptor nuclear translocator isoform X1 [Capra hircus]
102168316	7902	5849	17610	11579	3997	1815	3156	134.818306	185.234644	659.069093	414.898887	153.325934	70.676399	121.027151	0.0359529615846745	-1.35910641658445	down	--	--	Cellular Component: Golgi lumen (GO:0005796);; Cellular Component: extracellular matrix (GO:0031012);;	--	--	--	--	Jacalin-like lectin domain	--	U	Intracellular trafficking, secretion, and vesicular transport	PREDICTED: zymogen granule membrane protein 16 [Ovis aries musimon]
102174539	2872	2531	1773	3803	579	1016	1446	29.178143	24.095534	20.055484	40.994883	6.817564	12.110406	17.334848	0.0331001854307743	-1.19193892634637	down	--	--	Cellular Component: BBSome (GO:0034464);; Biological Process: eating behavior (GO:0042755);; Biological Process: receptor localization to non-motile cilium (GO:0097500);;	K19399|6.92693e-29|oas:101120288|K19399 BBSome-interacting protein 1 | (RefSeq) BBIP1; BBSome interacting protein 1	--	--	--	Cilia BBSome complex subunit 10	--	S	Function unknown	PREDICTED: BBSome-interacting protein 1 isoform X1 [Ovis aries]
102183325	79	377	241	96	611	809	518	0.798427	3.504408	2.662985	0.998711	7.144763	9.45884	6.079527	0.0224689202455218	1.47701448922979	up	[F]	Nucleotide transport and metabolism	Cellular Component: mitochondrion (GO:0005739);; Cellular Component: cytosol (GO:0005829);; Cellular Component: microtubule (GO:0005874);; Biological Process: endocytosis (GO:0006897);; Biological Process: cytoskeleton organization (GO:0007010);; Biological Process: axon guidance (GO:0007411);; Biological Process: brain development (GO:0007420);; Molecular Function: microtubule binding (GO:000801…	K07528|0|bom:102264790|K07528 dihydropyrimidinase-like 2 | (RefSeq) DPYSL2; dihydropyrimidinase like 2	Axon guidance (ko04360)	[F]	Nucleotide transport and metabolism	Amidohydrolase family;; Amidohydrolase family	Dihydropyrimidinase-related protein 2 OS=Bos taurus OX=9913 GN=DPYSL2 PE=1 SV=1	F	Nucleotide transport and metabolism	PREDICTED: dihydropyrimidinase-related protein 2 isoform X1 [Bos taurus]
Capra_hircus_newGene_36133	153	118	111	132	26	29	47	1.07768	0.704504	0.779012	0.997208	0.181624	0.200347	0.331336	0.00146229235906409	-1.57644268075199	down	--	--	Cellular Component: extracellular exosome (GO:0070062);; Cellular Component: blood microparticle (GO:0072562);;	K03999|9.06769e-62|phd:102320328|K03999 complement component 8 subunit gamma | (RefSeq) uncharacterized LOC102320328	Complement and coagulation cascades (ko04610);; Prion diseases (ko05020);; Amoebiasis (ko05146);; Systemic lupus erythematosus (ko05322)	--	--	--	Complement component C8 gamma chain OS=Oryctolagus cuniculus OX=9986 GN=C8G PE=2 SV=1	O	Posttranslational modification, protein turnover, chaperones	PREDICTED: uncharacterized protein LOC102320328 [Pantholops hodgsonii]
Capra_hircus_newGene_23723	72	101	70	47	208	201	176	0.439855	0.574904	0.467098	0.234654	1.207756	1.416793	0.754432	0.00161768451631941	1.39760137751042	up	--	--	--	--	--	[R]	General function prediction only	Reverse transcriptase (RNA-dependent DNA polymerase)	Transmembrane and coiled-coil domain-containing protein 5B OS=Bos taurus OX=9913 GN=TMCO5B PE=2 SV=1	S	Function unknown	hypothetical protein M91_11521, partial [Bos mutus]
102189035	4363	2428	5187	6041	873	525	1071	237.141205	122.270515	306.063782	337.499634	54.318504	32.961132	66.929672	0.000160806681363733	-1.94477716914352	down	--	--	Molecular Function: serine-type endopeptidase inhibitor activity (GO:0004867);; Cellular Component: extracellular region (GO:0005576);; Molecular Function: peptidase activity (GO:0008233);; Biological Process: negative regulation of endopeptidase activity (GO:0010951);;	--	--	[R]	General function prediction only	Kazal-type serine protease inhibitor domain;; Kazal-type serine protease inhibitor domain	Serine protease inhibitor Kazal-type 4 OS=Sus scrofa OX=9823 GN=SPINK4 PE=1 SV=1	O	Posttranslational modification, protein turnover, chaperones	PREDICTED: serine protease inhibitor Kazal-type 4 [Capra hircus]
102175038	617	1721	1209	601	1860	2718	2064	1.339586	3.343695	2.498001	1.214509	5.501386	7.918793	6.241343	0.0473250454497348	1.07735356515328	up	--	--	Cellular Component: nucleoplasm (GO:0005654);; Cellular Component: cytoplasm (GO:0005737);;	--	--	--	--	Protein of unknown function (DUF3715);; Protein of unknown function (DUF3699)	--	O	Posttranslational modification, protein turnover, chaperones	PREDICTED: protein FAM208B isoform X2 [Capra hircus]
102190912	1106	1987	1436	1009	3396	3147	2417	4.104194	4.885576	4.849114	3.195993	9.134966	9.148166	7.527245	0.00626594986849516	1.15314579921138	up	[P]	Inorganic ion transport and metabolism	Molecular Function: magnesium ion binding (GO:0000287);; Molecular Function: phospholipid-translocating ATPase activity (GO:0004012);; Molecular Function: ATP binding (GO:0005524);; Cellular Component: endoplasmic reticulum (GO:0005783);; Cellular Component: plasma membrane (GO:0005886);; Cellular Component: integral component of membrane (GO:0016021);; Biological Process: phospholipid translocat…	K01530|0|oas:101110296|K01530 phospholipid-translocating ATPase [EC:3.6.3.1] | (RefSeq) ATP11B; ATPase phospholipid transporting 11B (putative)	--	[R]	General function prediction only	Phospholipid-translocating P-type ATPase C-terminal;; Phospholipid-translocating ATPase N-terminal;; haloacid dehalogenase-like hydrolase;; Cation transport ATPase (P-type);; E1-E2 ATPase;; haloacid dehalogenase-like hydrolase	Probable phospholipid-transporting ATPase IF (Fragment) OS=Oryctolagus cuniculus OX=9986 GN=ATP11B PE=1 SV=2	U	Intracellular trafficking, secretion, and vesicular transport	PREDICTED: probable phospholipid-transporting ATPase IF isoform X2 [Ovis aries]
102174556	1814	1384	1488	1584	546	708	695	28.317194	20.019463	25.215096	25.413939	9.748651	13.118687	12.467362	0.000966666504059668	-1.11808751784436	down	--	--	Cellular Component: ESCRT I complex (GO:0000813);; Cellular Component: nucleoplasm (GO:0005654);; Cellular Component: centrosome (GO:0005813);; Cellular Component: cytosol (GO:0005829);; Molecular Function: lipid binding (GO:0008289);; Biological Process: protein transport (GO:0015031);; Cellular Component: aggresome (GO:0016235);; Molecular Function: SH3 domain binding (GO:0017124);; Biological …	K12186|0|oas:101115122|K12186 ESCRT-I complex subunit MVB12 | (RefSeq) MVB12A, FAM125A; multivesicular body subunit 12A	Endocytosis (ko04144)	[S]	Function unknown	Multivesicular body subunit 12	Multivesicular body subunit 12A OS=Bos taurus OX=9913 GN=MVB12A PE=2 SV=1	U	Intracellular trafficking, secretion, and vesicular transport	PREDICTED: multivesicular body subunit 12A isoform X1 [Ovis aries]
100861306	115	112	108	83	31	40	58	1.47737	1.283077	1.460809	1.167461	0.436217	0.569706	0.850317	0.0497445012248303	-1.04388091100648	down	--	--	Biological Process: mucosal immune response (GO:0002385);; Biological Process: positive regulation of cytokine production involved in immune response (GO:0002720);; Biological Process: positive regulation of acute inflammatory response to non-antigenic stimulus (GO:0002879);; Biological Process: regulation of heart rate by chemical signal (GO:0003062);; Molecular Function: G-protein coupled recep…	K04326|0|phd:102333622|K04326 free fatty acid receptor 3 | (RefSeq) FFAR3; free fatty acid receptor 3	--	--	--	7 transmembrane receptor (rhodopsin family)	Proteinase-activated receptor 1 OS=Papio hamadryas OX=9557 GN=F2R PE=2 SV=1	S	Function unknown	PREDICTED: free fatty acid receptor 3 isoform X1 [Capra hircus]
102184180	394	1153	970	663	405	7412	8177	1.885174	5.035396	5.682272	3.228023	2.237733	60.279259	65.673297	0.0148011746473538	1.81746079689093	up	[T]	Signal transduction mechanisms	Biological Process: G2/M transition of mitotic cell cycle (GO:0000086);; Cellular Component: chromosome, telomeric region (GO:0000781);; Biological Process: replicative cell aging (GO:0001302);; Molecular Function: protein serine/threonine kinase activity (GO:0004674);; Molecular Function: ATP binding (GO:0005524);; Cellular Component: Golgi apparatus (GO:0005794);; Biological Process: double-str…	K06641|0|oas:101105532|K06641 serine/threonine-protein kinase Chk2 [EC:2.7.11.1] | (RefSeq) CHEK2; checkpoint kinase 2	Cell cycle (ko04110);; p53 signaling pathway (ko04115);; HTLV-I infection (ko05166)	[D]	Cell cycle control, cell division, chromosome partitioning	Protein kinase domain;; Protein tyrosine kinase;; FHA domain;; Kinase-like	Serine/threonine-protein kinase H1 OS=Bos taurus OX=9913 GN=PSKH1 PE=2 SV=1	T	Signal transduction mechanisms	PREDICTED: serine/threonine-protein kinase Chk2 isoform X1 [Capra hircus]
102170668	1778	1044	1069	1515	470	643	669	77.536387	41.971621	50.473611	59.200018	18.674077	32.123186	33.342113	0.0417831679522329	-1.00542782451571	down	--	--	Cellular Component: integral component of membrane (GO:0016021);; Cellular Component: mitochondrial membrane (GO:0031966);; Biological Process: mitochondrial respiratory chain complex IV assembly (GO:0033617);;	K18181|1.17131e-47|cfr:102507497|K18181 cytochrome c oxidase assembly factor 14 | (RefSeq) cytochrome c oxidase assembly protein COX14	--	--	--	Cytochrome oxidase c assembly	Cytochrome c oxidase assembly protein COX14 OS=Bos taurus OX=9913 GN=COX14 PE=3 SV=1	U	Intracellular trafficking, secretion, and vesicular transport	PREDICTED: cytochrome c oxidase assembly protein COX14 isoform X1 [Camelus dromedarius]
102168488	477	588	411	417	1507	1743	704	1.067198	1.217038	0.995817	0.956955	3.853967	4.530282	2.407183	0.00429727921936526	1.40483558495108	up	--	--	Molecular Function: leukemia inhibitory factor receptor activity (GO:0004923);; Molecular Function: oncostatin-M receptor activity (GO:0004924);; Molecular Function: ciliary neurotrophic factor receptor binding (GO:0005127);; Biological Process: positive regulation of cell proliferation (GO:0008284);; Cellular Component: integral component of membrane (GO:0016021);; Molecular Function: growth fac…	K05058|0|chx:102168488|K05058 leukemia inhibitory factor receptor | (RefSeq) LIFR; leukemia inhibitory factor receptor alpha	Cytokine-cytokine receptor interaction (ko04060);; Signaling pathways regulating pluripotency of stem cells (ko04550);; Jak-STAT signaling pathway (ko04630)	--	--	Fibronectin type III domain	Leukemia inhibitory factor receptor OS=Canis lupus familiaris OX=9615 GN=LIFR PE=2 SV=1	U	Intracellular trafficking, secretion, and vesicular transport	PREDICTED: leukemia inhibitory factor receptor [Capra hircus]
102183321	149	321	396	49	804	1087	817	0.614018	1.254534	1.657979	0.194721	3.749334	4.939282	3.809972	0.0216932216695663	1.58230399681916	up	[R]	General function prediction only	Biological Process: retina homeostasis (GO:0001895);; Cellular Component: nucleolus (GO:0005730);; Biological Process: rRNA processing (GO:0006364);; Biological Process: regulation of axon extension (GO:0030516);; Cellular Component: small-subunit processome (GO:0032040);; Molecular Function: RNA binding (GO:0044822);;	K14554|0|chx:102183321|K14554 U3 small nucleolar RNA-associated protein 21 | (RefSeq) WDR36; WD repeat domain 36	Ribosome biogenesis in eukaryotes (ko03008)	[R]	General function prediction only	Utp21 specific WD40 associated putative domain;; WD domain, G-beta repeat;; Anaphase-promoting complex subunit 4 WD40 domain	WD40 repeat-containing protein SMU1 OS=Bos taurus OX=9913 GN=SMU1 PE=2 SV=1	S	Function unknown	PREDICTED: WD repeat-containing protein 36 [Capra hircus]
102176882	162	188	150	152	678	856	329	0.62194	0.632118	0.609409	1.359945	2.533128	3.533768	1.364156	0.000101565002422252	1.77724653685068	up	--	--	Cellular Component: nuclear chromosome, telomeric region (GO:0000784);; Molecular Function: double-stranded telomeric DNA binding (GO:0003691);; Molecular Function: telomerase activity (GO:0003720);; Cellular Component: telomerase holoenzyme complex (GO:0005697);; Cellular Component: cytoplasm (GO:0005737);; Biological Process: positive regulation of telomere maintenance via telomerase (GO:003221…	--	--	--	--	Hepatocyte nuclear factor 1 (HNF-1), N terminus;; Homeobox domain;; Homeobox KN domain	Hepatocyte nuclear factor 1-beta OS=Pongo abelii OX=9601 GN=HNF1B PE=2 SV=1	K	Transcription	PREDICTED: homeobox-containing protein 1 isoform X1 [Oryctolagus cuniculus]
102173990	159	257	178	99	263	480	487	0.838696	1.260625	1.019035	0.536424	1.591166	3.068172	3.087078	0.0158702894830604	1.1970450948348	up	[K]	Transcription	Cellular Component: integral component of membrane (GO:0016021);;	--	--	[R]	General function prediction only	Pannexin-like TM region of LRRC8;; Leucine rich repeat;; Leucine Rich repeats (2 copies);; Leucine rich repeats (6 copies);; Leucine-rich repeat	Volume-regulated anion channel subunit LRRC8C OS=Bos taurus OX=9913 GN=LRRC8C PE=2 SV=1	S	Function unknown	PREDICTED: volume-regulated anion channel subunit LRRC8B [Capra hircus]
Capra_hircus_newGene_36906	41	273	132	55	911	472	499	0.619444	3.822763	2.160222	0.845027	15.768017	8.233141	8.662416	0.00620618652141144	1.84911438818497	up	--	--	Molecular Function: chloride channel activity (GO:0005254);; Molecular Function: ATP binding (GO:0005524);; Cellular Component: integral component of membrane (GO:0016021);; Molecular Function: ATPase activity, coupled to transmembrane movement of substances (GO:0042626);; Biological Process: chloride transmembrane transport (GO:1902476);;	K05673|3.32534e-169|bta:521568|K05673 ATP-binding cassette, subfamily C (CFTR/MRP), member 4 | (RefSeq) multidrug resistance-associated protein 4	--	[Q]	Secondary metabolites biosynthesis, transport and catabolism	ABC transporter transmembrane region	Cystic fibrosis transmembrane conductance regulator OS=Plecturocebus moloch OX=9523 GN=CFTR PE=3 SV=1	V	Defense mechanisms	ABCC4 protein, partial [Bos taurus]
102169659	1260	711	989	1180	165	150	111	12.852246	7.610768	11.127833	14.25754	2.396776	2.083385	1.431451	1.6061436554337e-09	-2.40011972135504	down	[R]	General function prediction only	Cellular Component: Golgi membrane (GO:0000139);; Molecular Function: DNA binding (GO:0003677);; Molecular Function: translation elongation factor activity (GO:0003746);; Molecular Function: GTPase activity (GO:0003924);; Molecular Function: protein binding (GO:0005515);; Molecular Function: GTP binding (GO:0005525);; Cellular Component: nucleus (GO:0005634);; Cellular Component: lysosome (GO:000…	K07899|2.8722e-124|phd:102331031|K07899 Ras-related protein Rab-9A | (RefSeq) RAB9A; RAB9A, member RAS oncogene family	Measles (ko05162)	[R]	General function prediction only	Ras family;; Ras of Complex, Roc, domain of DAPkinase;; ADP-ribosylation factor family;; 50S ribosome-binding GTPase;; Gtr1/RagA G protein conserved region	Ras-related protein Rab-9A OS=Canis lupus familiaris OX=9615 GN=RAB9A PE=1 SV=2	S	Function unknown	PREDICTED: ras-related protein Rab-9A isoform X1 [Panthera pardus]
102182545	799	975	1152	1037	472	341	419	8.226655	13.085039	18.187405	14.047161	7.569807	5.629845	7.211103	0.0178821852666561	-1.04599505506077	down	--	--	Cellular Component: integral component of membrane (GO:0016021);; Biological Process: negative regulation of insulin secretion (GO:0046676);;	--	--	--	--	Interleukin-like EMT inducer	Protein FAM3A OS=Pongo abelii OX=9601 GN=FAM3A PE=2 SV=1	U	Intracellular trafficking, secretion, and vesicular transport	PREDICTED: protein FAM3D [Capra hircus]
102191080	4025	584	1822	2122	489	161	309	130.917453	17.200884	63.762054	75.990947	17.79497	6.333363	11.304766	0.0145615649976956	-1.76973269042346	down	--	--	Molecular Function: hormone activity (GO:0005179);; Cellular Component: extracellular region (GO:0005576);; Biological Process: memory (GO:0007613);; Biological Process: adult locomotory behavior (GO:0008344);; Biological Process: sensory perception of pain (GO:0019233);; Biological Process: endocrine pancreas development (GO:0031018);; Biological Process: exploration behavior (GO:0035640);;	K05258|5.82944e-77|bom:102271964|K05258 gastric inhibitory polypeptide | (RefSeq) GIP; gastric inhibitory polypeptide	Insulin secretion (ko04911)	--	--	Peptide hormone	Gastric inhibitory polypeptide OS=Bos taurus OX=9913 GN=GIP PE=1 SV=1	O	Posttranslational modification, protein turnover, chaperones	PREDICTED: gastric inhibitory polypeptide [Capra hircus]
102168544	52	159	53	29	417	335	353	0.360007	1.249219	0.415751	0.21486	3.889162	3.209255	3.249003	0.00064539789516223	1.97693459575186	up	--	--	Cellular Component: nucleoplasm (GO:0005654);; Cellular Component: Golgi apparatus (GO:0005794);; Cellular Component: centrosome (GO:0005813);; Cellular Component: spindle microtubule (GO:0005876);; Biological Process: spindle assembly (GO:0051225);; Biological Process: centrosome cycle (GO:0051297);; Cellular Component: HAUS complex (GO:0070652);;	K16585|4.22077e-162|chx:102168544|K16585 HAUS augmin-like complex subunit 2 | (RefSeq) HAUS2; HAUS augmin like complex subunit 2	--	--	--	HAUS augmin-like complex subunit 2	HAUS augmin-like complex subunit 2 OS=Pongo abelii OX=9601 GN=HAUS2 PE=2 SV=1	U	Intracellular trafficking, secretion, and vesicular transport	PREDICTED: LOW QUALITY PROTEIN: HAUS augmin-like complex subunit 2 [Bubalus bubalis]
102188405	1477	1471	1457	1302	4062	4840	1908	6.44478	3.438024	7.134385	2.50163	9.843688	15.524094	8.091659	0.0124024736844827	1.27448342728365	up	--	--	Cellular Component: proteinaceous extracellular matrix (GO:0005578);; Cellular Component: collagen trimer (GO:0005581);; Cellular Component: extracellular space (GO:0005615);; Biological Process: cell adhesion (GO:0007155);; Biological Process: endodermal cell differentiation (GO:0035987);; Cellular Component: extracellular exosome (GO:0070062);;	K08132|0|chx:102188405|K08132 collagen, type XII, alpha | (RefSeq) COL12A1; collagen type XII alpha 1 chain	Protein digestion and absorption (ko04974)	[W]	Extracellular structures	Fibronectin type III domain;; von Willebrand factor type A domain;; von Willebrand factor type A domain;; Collagen triple helix repeat (20 copies);; Interferon-alpha/beta receptor, fibronectin type III;; Purple acid Phosphatase, N-terminal domain;; Uncharacterised conserved protein (DUF2369);; Domain of unknown function	Collagen alpha-1(XII) chain (Fragment) OS=Oryctolagus cuniculus OX=9986 GN=COL12A1 PE=2 SV=1	S	Function unknown	PREDICTED: collagen alpha-1(XII) chain isoform X2 [Capra hircus]
102171617	19	23	19	11	119	245	86	0.034774	0.039403	0.03824	0.019903	0.260986	0.5441	0.189539	9.69885003456573e-07	2.49942935123123	up	[R]	General function prediction only	Biological Process: morphogenesis of an epithelium (GO:0002009);; Cellular Component: basement membrane (GO:0005604);; Biological Process: cell communication (GO:0007154);; Biological Process: heart development (GO:0007507);; Cellular Component: integral component of membrane (GO:0016021);; Biological Process: inner ear development (GO:0048839);; Cellular Component: extracellular exosome (GO:0070…	--	--	[R]	General function prediction only	Cadherin-like;; Calx-beta domain	Sodium/calcium exchanger 1 OS=Canis lupus familiaris OX=9615 GN=SLC8A1 PE=1 SV=1	S	Function unknown	PREDICTED: FRAS1-related extracellular matrix protein 2 [Capra hircus]
102169478	221	405	246	184	389	868	462	0.560292	1.043511	0.67533	0.511202	1.138296	2.623969	1.344644	0.0358024087542162	1.08007195643389	up	--	--	Cellular Component: cytoplasm (GO:0005737);; Cellular Component: cilium (GO:0005929);; Biological Process: protein ubiquitination (GO:0016567);; Molecular Function: phosphatidylinositol binding (GO:0035091);; Biological Process: intracellular signal transduction (GO:0035556);; Biological Process: protein localization to cilium (GO:0061512);;	--	--	[R]	General function prediction only	Tub family;; Anaphase-promoting complex subunit 4 WD40 domain;; SOCS box	--	S	Function unknown	PREDICTED: tubby-related protein 4 [Capra hircus]
Capra_hircus_newGene_25496	50	14	48	57	429	81	121	0.116192	0.030192	0.120228	0.134277	1.142526	0.215489	0.321937	0.0439446246758394	1.56967536841021	up	--	--	--	--	--	[R]	General function prediction only	--	LINE-1 reverse transcriptase homolog OS=Nycticebus coucang OX=9470 PE=3 SV=1	S	Function unknown	hypothetical protein M91_09415, partial [Bos mutus]
108635536	1119	454	681	1041	166	275	214	51.641202	9.436411	16.185722	48.264534	9.107434	8.607223	11.741243	0.00379380357380932	-1.56945895043204	down	--	--	Molecular Function: chitinase activity (GO:0004568);; Cellular Component: extracellular space (GO:0005615);; Cellular Component: nucleus (GO:0005634);; Cellular Component: lysosome (GO:0005764);; Cellular Component: late endosome (GO:0005770);; Cellular Component: trans-Golgi network (GO:0005802);; Biological Process: carbohydrate metabolic process (GO:0005975);; Biological Process: chitin catabo…	K17525|1.26137e-43|oas:100101234|K17525 chitinase domain-containing protein 1 | (RefSeq) CHID1; chitinase domain containing 1	--	[G]	Carbohydrate transport and metabolism	--	Chitinase domain-containing protein 1 OS=Bos taurus OX=9913 GN=CHID1 PE=2 SV=1	G	Carbohydrate transport and metabolism	PREDICTED: chitinase domain-containing protein 1 [Capra hircus]
100860818	2	2	3	2	2	758	494	0.071928	0.065568	0.086033	0.067749	0.078645	33.064476	21.453831	0.000131942691163759	2.57799073328769	up	[R]	General function prediction only	Molecular Function: GTPase activity (GO:0003924);; Molecular Function: GTP binding (GO:0005525);; Cellular Component: nucleus (GO:0005634);; Cellular Component: early endosome (GO:0005769);; Cellular Component: late endosome (GO:0005770);; Cellular Component: cytosol (GO:0005829);; Cellular Component: cytoskeleton (GO:0005856);; Cellular Component: focal adhesion (GO:0005925);; Cellular Component…	K07856|4.56449e-143|ssc:100144503|K07856 Ras homolog gene family, member B | (RefSeq) RHOB; ras homolog family member B	--	[R]	General function prediction only	Ras family;; Ras of Complex, Roc, domain of DAPkinase;; ADP-ribosylation factor family	Rho-related GTP-binding protein RhoB OS=Bos taurus OX=9913 GN=RHOB PE=2 SV=1	S	Function unknown	rho-related GTP-binding protein RhoB [Myotis lucifugus]
102181904	35607	21628	38316	39489	7108	5801	8933	1603.807129	902.774414	1873.483154	1828.37146	366.700287	301.814606	462.711609	8.79434797566201e-06	-1.87100773462553	down	--	--	Cellular Component: proteinaceous extracellular matrix (GO:0005578);; Biological Process: regulation of glucose metabolic process (GO:0010906);; Cellular Component: secretory granule (GO:0030141);;	--	--	--	--	Trefoil (P-type) domain	Trefoil factor 3 OS=Bos taurus OX=9913 GN=TFF3 PE=3 SV=1	A	RNA processing and modification	PREDICTED: trefoil factor 3 [Capra hircus]
102188726	507	692	487	267	1072	959	860	1.484387	2.080878	1.549492	0.902738	4.111612	3.713369	3.299944	0.043505539199433	1.0104975528536	up	--	--	Biological Process: negative regulation of transcription from RNA polymerase II promoter (GO:0000122);; Molecular Function: RNA polymerase II core promoter proximal region sequence-specific DNA binding (GO:0000978);; Molecular Function: transcription factor activity, sequence-specific DNA binding, RNA polymerase recruiting (GO:0001011);; Molecular Function: transcriptional activator activity, RNA…	K15603|0|chx:102188726|K15603 transcription factor 4/12 | (RefSeq) TCF4; transcription factor 4	--	[K]	Transcription	Helix-loop-helix DNA-binding domain	Transcription factor 4 OS=Canis lupus familiaris OX=9615 GN=TCF4 PE=2 SV=2	K	Transcription	transcription factor 4 isoform X6 [Odocoileus virginianus texanus]
108637753	431	284	254	336	130	140	139	23.474527	14.3303	15.012522	18.778627	8.080187	8.760973	8.673635	0.034199012169004	-1.04634659910469	down	--	--	--	--	--	--	--	Domain of unknown function (DUF4665)	Uncharacterized protein C8orf59 homolog OS=Bos taurus OX=9913 PE=3 SV=2	S	Function unknown	PREDICTED: uncharacterized protein C8orf59 homolog [Ovis aries]
102179815	30	37	32	26	115	90	83	0.138187	0.160951	0.163599	0.122761	0.622742	0.491187	0.450439	0.00380216048157241	1.50279590949727	up	--	--	Cellular Component: THO complex part of transcription export complex (GO:0000445);; Cellular Component: chromosome, telomeric region (GO:0000781);; Molecular Function: RNA binding (GO:0003723);; Biological Process: mRNA processing (GO:0006397);; Biological Process: RNA splicing (GO:0008380);; Cellular Component: nuclear speck (GO:0016607);; Biological Process: poly(A)+ mRNA export from nucleus (G…	K12879|0|chx:102179815|K12879 THO complex subunit 2 | (RefSeq) THO complex subunit 2	RNA transport (ko03013);; Spliceosome (ko03040)	[K]	Transcription	Transcription factor/nuclear export subunit protein 2;; THO complex subunit 2 N-terminus;; Transcription- and export-related complex subunit	THO complex subunit 2 OS=Rhinolophus ferrumequinum OX=59479 GN=THOC2 PE=3 SV=1	S	Function unknown	PREDICTED: THO complex subunit 2 [Capra hircus]
102178089	754	1012	577	784	1315	1926	1383	6.867183	3.775835	3.412247	5.075616	5.532433	8.281802	6.061002	0.00612123561156102	1.01190714318895	up	--	--	Cellular Component: extracellular space (GO:0005615);; Cellular Component: extracellular matrix (GO:0031012);; Molecular Function: RNA binding (GO:0044822);; Cellular Component: extracellular exosome (GO:0070062);;	K08133|0|chx:102178089|K08133 collagen, type XIV, alpha | (RefSeq) COL14A1; collagen type XIV alpha 1 chain	Protein digestion and absorption (ko04974)	[W]	Extracellular structures	von Willebrand factor type A domain;; Fibronectin type III domain;; Collagen triple helix repeat (20 copies);; von Willebrand factor type A domain;; Purple acid Phosphatase, N-terminal domain;; Uncharacterised conserved protein (DUF2369);; Interferon-alpha/beta receptor, fibronectin type III	Collagen alpha-1(XII) chain (Fragment) OS=Oryctolagus cuniculus OX=9986 GN=COL12A1 PE=2 SV=1	U	Intracellular trafficking, secretion, and vesicular transport	PREDICTED: collagen alpha-1(XIV) chain isoform X2 [Ovis aries musimon]
108637802	0	3	2	0	13	23	22	0	0.040954	0.033304	0	0.262579	0.473498	0.455639	0.0349899081208314	1.67785017512552	up	--	--	Biological Process: microtubule bundle formation (GO:0001578);; Biological Process: neuron migration (GO:0001764);; Cellular Component: microtubule cytoskeleton (GO:0015630);;	--	--	--	--	--	--	S	Function unknown	PREDICTED: uncharacterized protein ENSP00000471857-like, partial [Capra hircus]
102172359	767	97	372	892	107	25	14	3.030227	0.508197	1.544674	3.177493	0.502466	0.127051	0.034385	0.0269083326615855	-1.73454514380018	down	--	--	--	--	--	--	--	--	Coiled-coil domain-containing protein 138 OS=Macaca fascicularis OX=9541 GN=CCDC138 PE=2 SV=1	S	Function unknown	PREDICTED: coiled-coil domain-containing protein 138 isoform X4 [Capra hircus]
Capra_hircus_newGene_39273	3	2	11	3	126	40	15	0.006432	0.003191	0.034863	0.006611	0.712421	0.146795	0.051776	0.0145615649976956	1.91042338410615	up	--	--	--	--	--	--	--	Reverse transcriptase (RNA-dependent DNA polymerase)	LINE-1 reverse transcriptase homolog OS=Nycticebus coucang OX=9470 PE=3 SV=1	S	Function unknown	hypothetical protein M91_02115 [Bos mutus]
102174701	94	155	81	70	197	314	180	0.327539	0.515679	0.303635	0.24801	0.814768	1.279042	0.721688	0.0234404851754001	1.16571298389198	up	[T]	Signal transduction mechanisms	Molecular Function: RNA polymerase II core promoter proximal region sequence-specific DNA binding (GO:0000978);; Molecular Function: transcriptional activator activity, RNA polymerase II core promoter proximal region sequence-specific binding (GO:0001077);; Biological Process: response to hypoxia (GO:0001666);; Biological Process: in utero embryonic development (GO:0001701);; Cellular Component: …	K15589|0|cfa:608366|K15589 aryl hydrocarbon receptor nuclear translocator 2 | (RefSeq) ARNT2; aryl hydrocarbon receptor nuclear translocator 2	Pathways in cancer (ko05200);; Transcriptional misregulation in cancer (ko05202);; Renal cell carcinoma (ko05211)	[K]	Transcription	PAS fold;; PAS fold;; PAS domain;; Helix-loop-helix DNA-binding domain;; PAS domain	Aryl hydrocarbon receptor nuclear translocator OS=Bos taurus OX=9913 GN=ARNT PE=1 SV=1	K	Transcription	aryl hydrocarbon receptor nuclear translocator 2 isoform X1 [Canis lupus familiaris]
102171788	45	64	39	30	62	109	207	0.174275	0.228017	0.162685	0.274589	0.272571	0.485835	0.925029	0.0481238989785449	1.27772797700475	up	--	--	--	--	--	[K]	Transcription	--	--	K	Transcription	PREDICTED: uncharacterized protein LOC102171788 [Capra hircus]
Capra_hircus_newGene_31712	20	45	3	18	84	135	128	0.206728	0.502749	0.034342	0.189613	1.293308	1.647252	1.70512	0.0194751967191952	1.7255790322096	up	--	--	Molecular Function: protein serine/threonine kinase activity (GO:0004674);; Molecular Function: ATP binding (GO:0005524);; Cellular Component: nuclear pore (GO:0005643);; Cellular Component: late endosome (GO:0005770);; Cellular Component: axoneme (GO:0005930);; Biological Process: protein phosphorylation (GO:0006468);; Biological Process: protein targeting to vacuole (GO:0006623);; Biological Pr…	K08333|6.41267e-107|tup:102476949|K08333 phosphoinositide-3-kinase, regulatory subunit 4 [EC:2.7.11.1] | (RefSeq) PIK3R4; phosphoinositide-3-kinase regulatory subunit 4	Regulation of autophagy (ko04140)	[T]	Signal transduction mechanisms	Protein kinase domain	Phosphoinositide 3-kinase regulatory subunit 4 OS=Pongo abelii OX=9601 GN=PIK3R4 PE=2 SV=3	T	Signal transduction mechanisms	PREDICTED: LOW QUALITY PROTEIN: phosphoinositide 3-kinase regulatory subunit 4-like [Capra hircus]
102187264	109	510	183	118	1126	549	681	0.597326	2.18539	1.101518	0.71603	4.408289	2.566958	3.379822	0.0250707349216545	1.52278006718388	up	--	--	Molecular Function: zinc ion binding (GO:0008270);; Cellular Component: integral component of membrane (GO:0016021);; Biological Process: protein palmitoylation (GO:0018345);; Molecular Function: protein-cysteine S-palmitoyltransferase activity (GO:0019706);; Biological Process: protein localization to plasma membrane (GO:0072659);;	K18932|0|chx:102187264|K18932 palmitoyltransferase [EC:2.3.1.225] | (RefSeq) ZDHHC23; zinc finger DHHC-type containing 23	--	[R]	General function prediction only	DHHC palmitoyltransferase	Probable palmitoyltransferase ZDHHC21 OS=Bos taurus OX=9913 GN=ZDHHC21 PE=2 SV=1	S	Function unknown	PREDICTED: palmitoyltransferase ZDHHC23 isoform X1 [Capra hircus]
102176330	23	46	39	44	201	80	221	0.101154	0.222316	0.211712	0.267165	1.322573	0.375946	1.295937	0.00269884806861435	1.79584802920315	up	--	--	--	--	--	--	--	Domain of unknown function (DUF4594)	Coiled-coil domain-containing protein 9B OS=Pongo abelii OX=9601 GN=CCDC9B PE=2 SV=1	S	Function unknown	PREDICTED: uncharacterized protein C15orf52 homolog isoform X3 [Capra hircus]
106503193	458	1495	1421	409	2434	3746	3710	2.627446	7.201917	6.706173	2.443571	14.701552	23.851949	23.22628	0.00813660869253278	1.5741641073474	up	--	--	Biological Process: negative regulation of cellular extravasation (GO:0002692);; Molecular Function: Rho guanyl-nucleotide exchange factor activity (GO:0005089);; Molecular Function: GTPase activator activity (GO:0005096);; Cellular Component: cytosol (GO:0005829);; Cellular Component: plasma membrane (GO:0005886);; Biological Process: brain development (GO:0007420);; Biological Process: actin cy…	K20629|0|hgl:101709206|K20629 active breakpoint cluster region-related protein | (RefSeq) Abr; active BCR-related	--	[T]	Signal transduction mechanisms	RhoGAP domain;; RhoGEF domain;; Bcr-Abl oncoprotein oligomerisation domain;; PH domain;; C2 domain	Active breakpoint cluster region-related protein OS=Bos taurus OX=9913 GN=ABR PE=2 SV=1	T	Signal transduction mechanisms	PREDICTED: active breakpoint cluster region-related protein isoform X1 [Capra hircus]
108635273	16	36	22	9	137	101	64	0.163575	0.333536	0.244916	0.086509	1.629151	1.215434	0.756616	0.00423251211585113	1.84451971938124	up	--	--	Cellular Component: voltage-gated calcium channel complex (GO:0005891);; Molecular Function: low voltage-gated calcium channel activity (GO:0008332);; Biological Process: aldosterone biosynthetic process (GO:0032342);; Biological Process: cellular response to hormone stimulus (GO:0032870);; Biological Process: cortisol biosynthetic process (GO:0034651);; Biological Process: regulation of ion tran…	K04855|0|bta:282412|K04855 voltage-dependent calcium channel T type alpha-1H | (RefSeq) CACNA1H; calcium voltage-gated channel subunit alpha1 H	MAPK signaling pathway (ko04010);; Calcium signaling pathway (ko04020);; Circadian entrainment (ko04713);; Aldosterone synthesis and secretion (ko04925)	[PT]	Inorganic ion transport and metabolism;; Signal transduction mechanisms	Ion transport protein	Voltage-dependent L-type calcium channel subunit alpha-1C OS=Oryctolagus cuniculus OX=9986 GN=CACNA1C PE=1 SV=1	P	Inorganic ion transport and metabolism	PREDICTED: LOW QUALITY PROTEIN: voltage-dependent T-type calcium channel subunit alpha-1H-like [Bubalus bubalis]
102183596	62	441	185	68	786	737	524	0.777199	5.239145	2.523341	0.875446	11.660763	10.956159	7.881889	0.0388853802696522	1.4947692660009	up	--	--	Molecular Function: lipid binding (GO:0008289);;	--	--	[I]	Lipid transport and metabolism	START domain	StAR-related lipid transfer protein 5 OS=Bos taurus OX=9913 GN=STARD5 PE=2 SV=1	U	Intracellular trafficking, secretion, and vesicular transport	PREDICTED: stAR-related lipid transfer protein 4 [Capra hircus]
102180590	195	576	456	219	751	1030	950	1.27037	2.301967	2.23914	1.026893	3.465003	5.771152	5.498919	0.0175654176788064	1.2722193543664	up	[T]	Signal transduction mechanisms	Cellular Component: nucleosome (GO:0000786);; Cellular Component: cytoplasm (GO:0005737);; Cellular Component: centrosome (GO:0005813);; Biological Process: positive regulation of protein complex assembly (GO:0031334);; Molecular Function: ubiquitin protein ligase binding (GO:0031625);; Molecular Function: protein complex binding (GO:0032403);; Biological Process: positive regulation of maintenan…	--	--	[R]	General function prediction only	Ankyrin repeats (3 copies);; Ankyrin repeats (many copies);; Ankyrin repeat;; Ankyrin repeats (many copies);; Ankyrin repeat;; Regulator of Ty1 transposition protein 107 BRCT domain	SMC5-SMC6 complex localization factor protein 1 OS=Bos taurus OX=9913 GN=SLF1 PE=2 SV=2	S	Function unknown	PREDICTED: SMC5-SMC6 complex localization factor protein 1 isoform X1 [Capra hircus]
102188938	13	72	389	60	12	3	8	0.159319	1.371836	9.708233	1.174587	0.339595	0.224099	0.548402	0.034199012169004	-1.69283225053606	down	--	--	Molecular Function: carbohydrate binding (GO:0030246);;	K06549|0|oas:101102085|K06549 sialic acid binding Ig-like lectin 5/14 | (RefSeq) SIGLEC14; sialic acid-binding Ig-like lectin 14	--	--	--	Immunoglobulin V-set domain;; Immunoglobulin domain;; Immunoglobulin domain;; Immunoglobulin domain;; Immunoglobulin I-set domain;; CD80-like C2-set immunoglobulin domain	Sialic acid-binding Ig-like lectin 13 OS=Pan troglodytes OX=9598 GN=SIGLEC13 PE=2 SV=1	S	Function unknown	PREDICTED: sialic acid-binding Ig-like lectin 14 [Capra hircus]
102177595	158	177	123	146	43	49	49	0.765345	0.792206	0.643083	0.723577	0.236778	0.253802	0.247687	0.000259884094942862	-1.43394993629018	down	--	--	Cellular Component: plasma membrane (GO:0005886);; Molecular Function: protein C-terminus binding (GO:0008022);; Biological Process: protein localization (GO:0008104);; Biological Process: dendrite development (GO:0016358);; Molecular Function: receptor signaling complex scaffold activity (GO:0030159);; Cellular Component: dendrite (GO:0030425);; Molecular Function: glucocorticoid receptor bindin…	K20251|0|chx:102177595|K20251 glutamate receptor-interacting protein | (RefSeq) GRIP1; glutamate receptor interacting protein 1	--	[S]	Function unknown	PDZ domain (Also known as DHR or GLGF);; PDZ domain;; Tricorn protease PDZ domain	Protein lin-7 homolog C OS=Pongo abelii OX=9601 GN=LIN7C PE=2 SV=1	O	Posttranslational modification, protein turnover, chaperones	glutamate receptor-interacting protein 1 isoform X4 [Canis lupus familiaris]
102182697	1462	2663	1537	1737	3083	5645	2874	5.443185	9.562737	6.809895	6.382266	13.699309	24.025194	12.638413	0.0202178010007805	1.06169971234098	up	[Q]	Secondary metabolites biosynthesis, transport and catabolism	Molecular Function: peroxidase activity (GO:0004601);; Molecular Function: extracellular matrix structural constituent (GO:0005201);; Cellular Component: extracellular space (GO:0005615);; Cellular Component: endoplasmic reticulum (GO:0005783);; Biological Process: response to oxidative stress (GO:0006979);; Molecular Function: heme binding (GO:0020037);; Biological Process: extracellular matrix …	K19511|0|chx:102182697|K19511 peroxidase [EC:1.11.1.7] | (RefSeq) PXDN; peroxidasin	--	[R]	General function prediction only	Animal haem peroxidase;; Immunoglobulin I-set domain;; Immunoglobulin domain;; Immunoglobulin domain;; Leucine rich repeat;; Immunoglobulin domain;; Immunoglobulin V-set domain;; CD80-like C2-set immunoglobulin domain;; Leucine Rich repeats (2 copies);; Ig-like domain on T-cell surface glycoprotein CD3 epsilon chain;; Leucine-rich repeat;; Leucine rich repeats (6 copies);; von Willebrand factor t…	Thyroid peroxidase OS=Sus scrofa OX=9823 GN=TPO PE=1 SV=1	S	Function unknown	PREDICTED: peroxidasin homolog isoform X1 [Capra hircus]
102174310	108	203	166	202	598	301	416	0.853111	1.443207	1.287889	1.556943	5.215331	2.649979	4.87742	0.0224312290097591	1.29543850392526	up	--	--	Molecular Function: sulfotransferase activity (GO:0008146);; Biological Process: sulfation (GO:0051923);; Cellular Component: extracellular exosome (GO:0070062);;	K01025|0|bta:523898|K01025 [EC:2.8.2.-] | (RefSeq) SULT1C2; sulfotransferase family, cytosolic, 1C, member 2	--	[R]	General function prediction only	Sulfotransferase domain;; Sulfotransferase family	Sulfotransferase 1C2 OS=Oryctolagus cuniculus OX=9986 GN=SULT1C2 PE=1 SV=1	S	Function unknown	PREDICTED: sulfotransferase 1C2 isoform X1 [Bison bison bison]
102181695	200	330	221	150	454	757	409	0.701539	1.638998	1.282007	0.541323	1.834355	4.368959	2.632374	0.00758702968676899	1.23653580160775	up	[U]	Intracellular trafficking, secretion, and vesicular transport	Biological Process: metanephros development (GO:0001656);; Cellular Component: endoplasmic reticulum (GO:0005783);; Cellular Component: focal adhesion (GO:0005925);; Biological Process: cell-matrix adhesion (GO:0007160);; Biological Process: integrin-mediated signaling pathway (GO:0007229);; Biological Process: memory (GO:0007613);; Cellular Component: integrin complex (GO:0008305);; Cellular Com…	K06584|0|chx:102181695|K06584 integrin alpha 8 | (RefSeq) ITGA8; integrin subunit alpha 8	PI3K-Akt signaling pathway (ko04151);; Focal adhesion (ko04510);; ECM-receptor interaction (ko04512);; Cell adhesion molecules (CAMs) (ko04514);; Regulation of actin cytoskeleton (ko04810);; Hypertrophic cardiomyopathy (HCM) (ko05410);; Arrhythmogenic right ventricular cardiomyopathy (ARVC) (ko05412);; Dilated cardiomyopathy (ko05414)	[W]	Extracellular structures	Integrin alpha;; FG-GAP repeat;; Repeat domain in Vibrio, Colwellia, Bradyrhizobium and Shewanella;; Integrin alpha cytoplasmic region	Integrin alpha-V OS=Bos taurus OX=9913 GN=ITGAV PE=1 SV=3	U	Intracellular trafficking, secretion, and vesicular transport	PREDICTED: integrin alpha-8 isoform X1 [Capra hircus]
102170564	23749	37039	42190	53605	12549	3362	10785	599.905596	866.659199	1156.040359	1396.454256	362.686175	98.129448	312.74899	0.0175654176788064	-1.54011274864044	down	--	--	Molecular Function: phospholipase A2 activity (GO:0004623);; Molecular Function: calcium ion binding (GO:0005509);; Cellular Component: extracellular region (GO:0005576);; Biological Process: lipid catabolic process (GO:0016042);;	K01047|1.50634e-79|chx:102170564|K01047 secretory phospholipase A2 [EC:3.1.1.4] | (RefSeq) phospholipase A2, membrane associated-like	Glycerophospholipid metabolism (ko00564);; Ether lipid metabolism (ko00565);; Arachidonic acid metabolism (ko00590);; Linoleic acid metabolism (ko00591);; alpha-Linolenic acid metabolism (ko00592);; Ras signaling pathway (ko04014);; Vascular smooth muscle contraction (ko04270);; Pancreatic secretion (ko04972);; Fat digestion and absorption (ko04975)	[I]	Lipid transport and metabolism	Phospholipase A2	Phospholipase A2, membrane associated OS=Bos taurus OX=9913 GN=PLA2G2A PE=2 SV=1	I	Lipid transport and metabolism	PREDICTED: phospholipase A2, membrane associated-like [Capra hircus]
100861169	14033	5300	11212	27925	1336	3478	1891	666.198204	233.177578	604.269783	1398.05481	69.121779	197.209934	94.363631	0.00132803023814803	-1.99055157763308	down	--	--	Cellular Component: extracellular region (GO:0005576);; Biological Process: killing of cells of other organism (GO:0031640);; Biological Process: defense response to bacterium (GO:0042742);; Biological Process: defense response to fungus (GO:0050832);;	K21100|1.42785e-13|oas:100505451|K21100 beta-defensin 4 | (RefSeq) SBD2, BD-2, BD2, DEFB2; beta defensin 2	--	--	--	Beta defensin	Beta-defensin 1 OS=Capra hircus OX=9925 GN=DEFB1 PE=3 SV=1	--	--	PREDICTED: LOW QUALITY PROTEIN: beta-defensin 1-like [Capra hircus]
102186179	15	43	14	14	63	91	64	0.051745	0.141512	0.054185	0.047838	0.255489	0.37242	0.260307	0.0281515540567266	1.46730242646161	up	--	--	Cellular Component: integral component of membrane (GO:0016021);; Cellular Component: extracellular exosome (GO:0070062);;	--	--	[O]	Posttranslational modification, protein turnover, chaperones	Thrombospondin type 1 domain	Spondin-1 OS=Bos taurus OX=9913 GN=SPON1 PE=1 SV=1	S	Function unknown	PREDICTED: thrombospondin type-1 domain-containing protein 7A [Capra hircus]
102176852	800	2294	1306	931	4031	3236	2199	1.045438	5.117563	1.88164	1.268427	7.908353	7.483974	6.093665	0.0333147325244401	1.21810158654549	up	--	--	Cellular Component: nucleosome (GO:0000786);; Molecular Function: DNA binding (GO:0003677);; Molecular Function: transcription coactivator activity (GO:0003713);; Molecular Function: histone acetyltransferase activity (GO:0004402);; Cellular Component: Golgi apparatus (GO:0005794);; Biological Process: nucleosome assembly (GO:0006334);; Molecular Function: transcription factor binding (GO:0008134…	K11305|0|oas:101121826|K11305 histone acetyltransferase MYST3 [EC:2.3.1.48] | (RefSeq) KAT6A; lysine acetyltransferase 6A	Signaling pathways regulating pluripotency of stem cells (ko04550)	[B]	Chromatin structure and dynamics	MOZ/SAS family;; PHD-finger;; linker histone H1 and H5 family	Histone acetyltransferase KAT6B OS=Macaca fascicularis OX=9541 GN=KAT6B PE=2 SV=1	B	Chromatin structure and dynamics	PREDICTED: LOW QUALITY PROTEIN: histone acetyltransferase KAT6A isoform X1 [Ovis aries]
102185028	710	1113	847	452	6441	2472	1477	3.325749	3.705168	3.306292	1.943561	14.33829	6.476232	5.292419	0.00424161474152082	1.81058088645747	up	--	--	Biological Process: carbohydrate metabolic process (GO:0005975);; Biological Process: protein glycosylation (GO:0006486);; Molecular Function: galactoside 2-alpha-L-fucosyltransferase activity (GO:0008107);; Cellular Component: integral component of membrane (GO:0016021);; Cellular Component: Golgi cisterna membrane (GO:0032580);; Biological Process: fucosylation (GO:0036065);; Cellular Component…	K00718|0|chx:102185028|K00718 galactoside 2-L-fucosyltransferase 1/2 [EC:2.4.1.69] | (RefSeq) galactoside 2-alpha-L-fucosyltransferase 2	Glycosphingolipid biosynthesis - lacto and neolacto series (ko00601);; Glycosphingolipid biosynthesis - globo series (ko00603)	--	--	Glycosyl transferase family 11	Galactoside 2-alpha-L-fucosyltransferase 2 OS=Bos taurus OX=9913 GN=FUT2 PE=3 SV=2	O	Posttranslational modification, protein turnover, chaperones	PREDICTED: galactoside 2-alpha-L-fucosyltransferase 2 [Capra hircus]
102179118	10392	9242	9827	16505	2181	1722	6343	101.774971	84.97171	105.940318	163.70897	24.203774	19.31833	71.517997	0.0382216575218601	-1.3419199911804	down	--	--	Cellular Component: other organism cell (GO:0044216);; Molecular Function: RNA binding (GO:0044822);; Biological Process: innate immune response (GO:0045087);; Biological Process: positive regulation of protein catabolic process (GO:0045732);; Biological Process: negative regulation of complement activation, classical pathway (GO:0045959);; Cellular Component: blood microparticle (GO:0072562);;	K04002|0|chx:102179118|K04002 complement component 4 binding protein, alpha | (RefSeq) C4BPA; complement component 4 binding protein alpha	Complement and coagulation cascades (ko04610);; Pertussis (ko05133)	--	--	Sushi repeat (SCR repeat)	C4b-binding protein alpha chain OS=Bos taurus OX=9913 GN=C4BPA PE=2 SV=1	S	Function unknown	PREDICTED: C4b-binding protein alpha chain isoform X1 [Capra hircus]
102182889	5078	4480	4820	4552	912	1704	2279	115.711354	94.944321	119.422217	106.613638	23.776326	44.504738	59.563437	0.000969241261966925	-1.34212314580058	down	--	--	Biological Process: negative regulation of transcription from RNA polymerase II promoter (GO:0000122);; Biological Process: endothelial cell morphogenesis (GO:0001886);; Molecular Function: DNA binding (GO:0003677);; Molecular Function: transcription factor activity, sequence-specific DNA binding (GO:0003700);; Cellular Component: nucleoplasm (GO:0005654);; Cellular Component: Golgi apparatus (GO…	K04680|6.86612e-82|chx:102182889|K04680 DNA-binding protein inhibitor ID1 | (RefSeq) ID1; inhibitor of DNA binding 1, HLH protein	Rap1 signaling pathway (ko04015);; TGF-beta signaling pathway (ko04350);; Hippo signaling pathway (ko04390);; Signaling pathways regulating pluripotency of stem cells (ko04550)	--	--	Helix-loop-helix DNA-binding domain	DNA-binding protein inhibitor ID-2 OS=Sus scrofa OX=9823 GN=ID2 PE=2 SV=1	K	Transcription	PREDICTED: DNA-binding protein inhibitor ID-1 [Capra hircus]
Capra_hircus_newGene_40270	7	25	9	15	65	80	41	0.031449	0.116219	0.045481	0.075287	0.384385	0.478309	0.240031	0.0159925444997083	1.67184955722307	up	--	--	Molecular Function: RNA-directed DNA polymerase activity (GO:0003964);; Biological Process: RNA-dependent DNA biosynthetic process (GO:0006278);;	K09228|1.33373e-73|bta:100138479|K09228 KRAB domain-containing zinc finger protein | (RefSeq) zinc finger protein 510	--	[R]	General function prediction only	Reverse transcriptase (RNA-dependent DNA polymerase);; Reverse transcriptase (RNA-dependent DNA polymerase)	Craniofacial development protein 2 OS=Bos taurus OX=9913 GN=CFDP2 PE=1 SV=2	S	Function unknown	PREDICTED: LOW QUALITY PROTEIN: uncharacterized protein LOC108636663, partial [Capra hircus]
102187872	39	152	52	33	339	591	302	0.663941	2.431758	0.976114	0.570936	6.70134	11.791958	5.988886	0.000171735826308023	2.12973005050609	up	--	--	Biological Process: blood vessel development (GO:0001568);; Biological Process: heart morphogenesis (GO:0003007);; Molecular Function: extracellular matrix structural constituent (GO:0005201);; Cellular Component: collagen type V trimer (GO:0005588);; Cellular Component: basement membrane (GO:0005604);; Biological Process: cell adhesion (GO:0007155);; Molecular Function: heparin binding (GO:00082…	K19721|0|chx:102187872|K19721 collagen, type V/XI/XXIV/XXVII, alpha | (RefSeq) collagen alpha-1(V) chain	Protein digestion and absorption (ko04974)	[W]	Extracellular structures	Laminin G domain	Collagen alpha-2(XI) chain OS=Bos taurus OX=9913 GN=COL11A2 PE=3 SV=1	S	Function unknown	PREDICTED: collagen alpha-1(V) chain isoform X2 [Ovis aries musimon]
Capra_hircus_newGene_8128	21	120	230	51	939	281	377	0.790626	4.357459	9.801773	2.049353	42.347469	12.760789	17.082253	0.0370791213871232	1.61593541375906	up	--	--	Molecular Function: alpha-1,4-glucosidase activity (GO:0004558);; Biological Process: carbohydrate metabolic process (GO:0005975);; Cellular Component: integral component of membrane (GO:0016021);; Molecular Function: carbohydrate binding (GO:0030246);; Cellular Component: extracellular exosome (GO:0070062);;	K01203|4.87107e-104|chx:102187897|K01203 sucrase-isomaltase [EC:3.2.1.48 3.2.1.10] | (RefSeq) SI; sucrase-isomaltase	Galactose metabolism (ko00052);; Starch and sucrose metabolism (ko00500);; Carbohydrate digestion and absorption (ko04973)	[G]	Carbohydrate transport and metabolism	Trefoil (P-type) domain	Sucrase-isomaltase, intestinal OS=Oryctolagus cuniculus OX=9986 GN=SI PE=1 SV=3	G	Carbohydrate transport and metabolism	PREDICTED: sucrase-isomaltase, intestinal isoform X3 [Ovis aries musimon]
102173357	3270	2832	6457	8059	509	862	1687	112.010394	89.730065	239.761305	284.196562	19.568511	33.993097	66.217038	0.00350141147761794	-1.78520048940886	down	--	--	Biological Process: positive regulation of endothelial cell proliferation (GO:0001938);; Biological Process: monocyte chemotaxis (GO:0002548);; Cellular Component: extracellular space (GO:0005615);; Biological Process: G-protein coupled receptor signaling pathway (GO:0007186);; Molecular Function: chemokine activity (GO:0008009);; Biological Process: positive regulation of cell migration (GO:0030…	K21096|6.69742e-49|chx:102173357|K21096 C-C motif chemokine 26 | (RefSeq) CCL26; C-C motif chemokine ligand 26	Chemokine signaling pathway (ko04062)	--	--	Small cytokines (intecrine/chemokine), interleukin-8 like	C-C motif chemokine 26 OS=Canis lupus familiaris OX=9615 GN=CCL26 PE=3 SV=1	O	Posttranslational modification, protein turnover, chaperones	PREDICTED: C-C motif chemokine 26 [Capra hircus]
108633295	160	385	301	152	506	696	502	1.675988	3.43615	3.366471	2.217202	6.444225	7.500093	4.280958	0.0236782234038456	1.16417607215398	up	--	--	Molecular Function: dystroglycan binding (GO:0002162);; Molecular Function: actin binding (GO:0003779);; Molecular Function: structural constituent of cytoskeleton (GO:0005200);; Cellular Component: cytoplasm (GO:0005737);; Cellular Component: cytoskeleton (GO:0005856);; Molecular Function: zinc ion binding (GO:0008270);; Biological Process: muscle attachment (GO:0016203);; Cellular Component: ce…	K10366|0|chx:102168618|K10366 dystrophin | (RefSeq) DMD; dystrophin	Hypertrophic cardiomyopathy (HCM) (ko05410);; Arrhythmogenic right ventricular cardiomyopathy (ARVC) (ko05412);; Dilated cardiomyopathy (ko05414);; Viral myocarditis (ko05416)	[NTZ]	Cell motility;; Signal transduction mechanisms;; Cytoskeleton	EF-hand;; EF hand;; Zinc finger, ZZ type	Dystrophin OS=Sus scrofa OX=9823 GN=DMD PE=1 SV=1	Z	Cytoskeleton	PREDICTED: dystrophin isoform X23 [Ovis aries musimon]
102169918	126	157	137	144	293	779	280	0.448749	0.469733	0.513973	0.577646	1.336856	2.751854	1.005324	0.00424161474152082	1.49039915809354	up	--	--	Molecular Function: ubiquitin-protein transferase activity (GO:0004842);; Cellular Component: nucleus (GO:0005634);; Cellular Component: cytoplasm (GO:0005737);; Molecular Function: ligase activity (GO:0016874);; Biological Process: protein ubiquitination involved in ubiquitin-dependent protein catabolic process (GO:0042787);;	K12168|0|chx:102169918|K12168 E3 ubiquitin-protein ligase HECW2 [EC:2.3.2.26] | (RefSeq) HECW2; HECT, C2 and WW domain containing E3 ubiquitin protein ligase 2	--	[O]	Posttranslational modification, protein turnover, chaperones	HECT-domain (ubiquitin-transferase);; N-terminal domain of E3 ubiquitin-protein ligase HECW1 and 2;; WW domain;; C2 domain;; Transposase (partial DDE domain)	E3 ubiquitin-protein ligase NEDD4-like OS=Pongo abelii OX=9601 GN=NEDD4L PE=2 SV=1	O	Posttranslational modification, protein turnover, chaperones	PREDICTED: E3 ubiquitin-protein ligase HECW2 isoform X1 [Capra hircus]
102186149	1060	955	461	725	184	410	333	4.386756	4.116127	2.23119	3.826038	0.873115	2.277948	2.25697	0.0363014305758157	-1.13359621810233	down	[EH]	Amino acid transport and metabolism;; Coenzyme transport and metabolism	Cellular Component: mitochondrion (GO:0005739);; Biological Process: branched-chain amino acid biosynthetic process (GO:0009082);; Molecular Function: L-leucine transaminase activity (GO:0052654);; Molecular Function: L-valine transaminase activity (GO:0052655);; Molecular Function: L-isoleucine transaminase activity (GO:0052656);;	K00826|0|chx:102186149|K00826 branched-chain amino acid aminotransferase [EC:2.6.1.42] | (RefSeq) BCAT2; branched chain amino acid transaminase 2	Cysteine and methionine metabolism (ko00270);; Valine, leucine and isoleucine degradation (ko00280);; Valine, leucine and isoleucine biosynthesis (ko00290);; Pantothenate and CoA biosynthesis (ko00770);; 2-Oxocarboxylic acid metabolism (ko01210);; Biosynthesis of amino acids (ko01230)	[E]	Amino acid transport and metabolism	Amino-transferase class IV	Branched-chain-amino-acid aminotransferase, mitochondrial OS=Bos taurus OX=9913 GN=BCAT2 PE=2 SV=1	E	Amino acid transport and metabolism	PREDICTED: branched-chain-amino-acid aminotransferase, mitochondrial isoform X1 [Capra hircus]
Capra_hircus_newGene_6418	75	70	75	59	13	28	30	1.090847	0.904696	1.151401	0.904925	0.207568	0.44042	0.4719	0.0363014305758157	-1.24190169344472	down	--	--	--	--	--	--	--	--	--	--	--	PREDICTED: uncharacterized protein LOC101904339 isoform X4 [Bos taurus]
102184926	3338	1858	1076	1474	286	678	765	88.633863	45.771139	31.032301	38.093369	8.270107	20.836168	23.35172	0.025611977890561	-1.37814876915547	down	--	--	Biological Process: prostaglandin biosynthetic process (GO:0001516);; Cellular Component: endoplasmic reticulum (GO:0005783);; Cellular Component: cytosol (GO:0005829);; Cellular Component: myelin sheath (GO:0043209);; Molecular Function: prostaglandin-F synthase activity (GO:0047017);; Biological Process: oxidation-reduction process (GO:0055114);;	K15717|2.25203e-137|chx:102184926|K15717 prostamide/prostaglandin F2alpha synthase [EC:1.11.1.20] | (RefSeq) FAM213B; family with sequence similarity 213 member B	Arachidonic acid metabolism (ko00590)	[S]	Function unknown	AhpC/TSA antioxidant enzyme	Prostamide/prostaglandin F synthase OS=Bos taurus OX=9913 GN=FAM213B PE=2 SV=1	O	Posttranslational modification, protein turnover, chaperones	PREDICTED: prostamide/prostaglandin F synthase [Capra hircus]
102188694	264	287	348	394	128	154	120	4.193317	4.499625	9.01028	10.171429	2.906638	3.12327	2.145643	0.0203425360307679	-1.06823735386975	down	[DZ]	Cell cycle control, cell division, chromosome partitioning;; Cytoskeleton	Molecular Function: guanyl-nucleotide exchange factor activity (GO:0005085);; Cellular Component: nucleus (GO:0005634);; Cellular Component: cytoplasm (GO:0005737);; Biological Process: positive regulation of GTPase activity (GO:0043547);; Biological Process: negative regulation of protein secretion (GO:0050709);;	K15421|0|bta:534377|K15421 secretion-regulating guanine nucleotide exchange factor | (RefSeq) SERGEF; secretion regulating guanine nucleotide exchange factor	--	[S]	Function unknown	Regulator of chromosome condensation (RCC1) repeat;; Regulator of chromosome condensation (RCC1) repeat	Secretion-regulating guanine nucleotide exchange factor OS=Bos taurus OX=9913 GN=SERGEF PE=2 SV=1	DZ	Cell cycle control, cell division, chromosome partitioning;; Cytoskeleton	PREDICTED: secretion-regulating guanine nucleotide exchange factor isoform X2 [Capra hircus]
102171384	1987	2772	2075	1137	4437	4318	3225	7.917654	10.459691	9.432448	4.882709	25.698378	21.417419	15.375881	0.0317109239640794	1.03564550476659	up	--	--	Cellular Component: cytoplasm (GO:0005737);; Cellular Component: microtubule (GO:0005874);; Cellular Component: plasma membrane (GO:0005886);; Biological Process: mitotic spindle organization (GO:0007052);; Molecular Function: microtubule binding (GO:0008017);; Molecular Function: RNA binding (GO:0044822);; Biological Process: microtubule sliding (GO:0051012);; Biological Process: establishment o…	K10431|0|oas:101113439|K10431 microtubule-associated protein 4 | (RefSeq) MAP4; microtubule associated protein 4	--	--	--	Tau and MAP protein, tubulin-binding repeat	Microtubule-associated protein 4 OS=Bos taurus OX=9913 GN=MAP4 PE=1 SV=1	S	Function unknown	PREDICTED: microtubule-associated protein 4 isoform X1 [Capra hircus]
102190205	0	5	0	0	21	77	30	0	0.0116	0	0	0.071592	0.274465	0.105042	0.0159925444997083	1.86218522891889	up	--	--	--	--	--	--	--	Domain of unknown function (DUF4683)	--	S	Function unknown	PREDICTED: protein KIAA2022 homolog [Capra hircus]
102171191	157	398	282	291	45	104	110	1.301244	2.799905	2.593507	2.054548	0.554036	3.100353	2.27606	0.0114709559339464	-1.38085924091255	down	--	--	Molecular Function: GTP binding (GO:0005525);; Cellular Component: intracellular (GO:0005622);; Biological Process: small GTPase mediated signal transduction (GO:0007264);;	--	--	[U]	Intracellular trafficking, secretion, and vesicular transport	ADP-ribosylation factor family	ADP-ribosylation factor 4 OS=Bos taurus OX=9913 GN=ARF4 PE=2 SV=3	S	Function unknown	ADP-ribosylation factor-like protein 16 [Bos mutus]
102182160	23	99	66	7	298	280	217	0.265127	1.070487	0.788517	0.069082	3.794501	3.721329	2.976181	0.0159925444997083	1.77112600287657	up	--	--	Cellular Component: nucleoplasm (GO:0005654);; Cellular Component: cytoplasm (GO:0005737);; Biological Process: DNA replication-independent nucleosome assembly (GO:0006336);; Cellular Component: aggresome (GO:0016235);; Molecular Function: nucleosome binding (GO:0031491);;	K17613|0|chx:102182160|K17613 calcineurin-binding protein cabin-1 | (RefSeq) CABIN1; calcineurin-binding protein cabin-1	--	--	--	Tetratricopeptide repeat;; Tetratricopeptide repeat	--	S	Function unknown	PREDICTED: LOW QUALITY PROTEIN: calcineurin-binding protein cabin-1 [Capra hircus]
102176171	158	563	686	303	1552	1320	1163	0.283599	1.052464	1.474438	0.629029	3.461913	3.282415	2.430628	0.0175654176788064	1.46670622412944	up	--	--	Biological Process: autophagosome assembly (GO:0000045);; Cellular Component: pre-autophagosomal structure (GO:0000407);; Biological Process: autophagy of mitochondrion (GO:0000422);; Cellular Component: extrinsic component of membrane (GO:0019898);; Biological Process: autophagy of nucleus (GO:0044804);;	K17906|0|chx:102176171|K17906 autophagy-related protein 2 | (RefSeq) ATG2B; autophagy related 2B	--	[U]	Intracellular trafficking, secretion, and vesicular transport	Autophagy-related protein C terminal domain;; N-terminal region of Chorein or VPS13;; Autophagy-related protein 2 CAD motif	--	U	Intracellular trafficking, secretion, and vesicular transport	PREDICTED: autophagy-related protein 2 homolog B isoform X2 [Capra hircus]
102188590	503	707	436	253	878	1039	1065	0.867025	1.153252	0.8275	0.445907	1.759345	2.087457	2.12902	0.0232531594489387	1.07731978197067	up	--	--	Cellular Component: cytoplasm (GO:0005737);; Biological Process: apoptotic process (GO:0006915);; Molecular Function: pyrophosphatase activity (GO:0016462);;	K18449|0|chx:102188590|K18449 prune homolog 2 | (RefSeq) PRUNE2; prune homolog 2	--	--	--	Bcl2-/adenovirus E1B nineteen kDa-interacting protein 2;; Divergent CRAL/TRIO domain;; DHHA2 domain;; CRAL/TRIO domain	Protein prune homolog 2 OS=Pongo abelii OX=9601 GN=PRUNE2 PE=2 SV=1	S	Function unknown	PREDICTED: protein prune homolog 2 isoform X1 [Capra hircus]
Capra_hircus_newGene_24017	28	70	62	48	324	154	76	0.069032	0.165158	0.16916	0.123379	0.947236	0.454009	0.223061	0.0384659465504006	1.48371865313541	up	--	--	Molecular Function: RNA-directed DNA polymerase activity (GO:0003964);; Biological Process: RNA-dependent DNA biosynthetic process (GO:0006278);;	K09228|1.59407e-60|oas:100527962|K09228 KRAB domain-containing zinc finger protein | (RefSeq) ZNF33B; zinc finger protein 33B	--	[R]	General function prediction only	Reverse transcriptase (RNA-dependent DNA polymerase)	LINE-1 reverse transcriptase homolog OS=Nycticebus coucang OX=9470 PE=3 SV=1	S	Function unknown	reverse transcriptase-like [Bos taurus]
102174072	1841	758	947	1628	492	365	425	65.965286	24.149904	36.090025	60.015164	20.003972	14.518233	16.726776	0.0390950483128695	-1.24920985859071	down	--	--	Cellular Component: mitochondrion (GO:0005739);; Molecular Function: metal ion binding (GO:0046872);;	K18171|5.95768e-70|chx:102174072|K18171 COX assembly mitochondrial protein 1 | (RefSeq) CMC1; C-X9-C motif containing 1	--	[S]	Function unknown	Cytochrome c oxidase biogenesis protein Cmc1 like	COX assembly mitochondrial protein homolog OS=Bos taurus OX=9913 GN=CMC1 PE=3 SV=1	S	Function unknown	PREDICTED: COX assembly mitochondrial protein homolog isoform X2 [Ovis aries musimon]
102175488	1958	2295	914	2030	3913	3642	3845	4.651167	3.653991	1.843361	3.125261	9.893987	9.029397	8.889925	0.042817431488411	1.0559850067262	up	--	--	Cellular Component: peroxisome (GO:0005777);; Biological Process: regulation of protein kinase A signaling (GO:0010738);; Molecular Function: kinase activity (GO:0016301);; Biological Process: phosphorylation (GO:0016310);; Molecular Function: protein kinase A binding (GO:0051018);;	K16527|0|chx:102175488|K16527 A-kinase anchor protein 11 | (RefSeq) AKAP11; A-kinase anchoring protein 11	--	--	--	A-kinase anchor protein 110 kDa (AKAP 110)	--	T	Signal transduction mechanisms	PREDICTED: A-kinase anchor protein 11 isoform X1 [Capra hircus]
102178438	382	864	1240	565	169	217	178	5.491506	10.731383	18.072299	7.737241	2.777006	2.89234	2.287322	0.00157527752434717	-1.61181412481699	down	--	--	Molecular Function: interleukin-8 receptor binding (GO:0005153);; Cellular Component: extracellular space (GO:0005615);; Cellular Component: intracellular (GO:0005622);; Biological Process: inflammatory response (GO:0006954);; Biological Process: immune response (GO:0006955);; Biological Process: cell cycle arrest (GO:0007050);; Molecular Function: chemokine activity (GO:0008009);; Biological Pro…	K10030|7.35679e-47|oas:443418|K10030 interleukin 8 | (RefSeq) CXCL8, IL8; C-X-C motif chemokine ligand 8	Cytokine-cytokine receptor interaction (ko04060);; Chemokine signaling pathway (ko04062);; NF-kappa B signaling pathway (ko04064);; Phospholipase D signaling pathway (ko04072);; Toll-like receptor signaling pathway (ko04620);; NOD-like receptor signaling pathway (ko04621);; RIG-I-like receptor signaling pathway (ko04622);; Non-alcoholic fatty liver disease (NAFLD) (ko04932);; AGE-RAGE signaling p…	--	--	Small cytokines (intecrine/chemokine), interleukin-8 like	Interleukin-8 OS=Ovis aries OX=9940 GN=CXCL8 PE=3 SV=1	O	Posttranslational modification, protein turnover, chaperones	interleukin-8 precursor [Ovis aries]
102185620	2081	1384	1104	1906	396	690	736	74.273735	45.514473	42.777496	70.989336	16.378331	28.744732	29.96275	0.0178821852666561	-1.2006672914268	down	--	--	Molecular Function: guanyl-nucleotide exchange factor activity (GO:0005085);; Cellular Component: lysosomal membrane (GO:0005765);; Cellular Component: cytosol (GO:0005829);; Biological Process: cell cycle arrest (GO:0007050);; Biological Process: regulation of cell size (GO:0008361);; Biological Process: response to virus (GO:0009615);; Biological Process: macroautophagy (GO:0016236);; Biologica…	K16344|9.88631e-68|chx:102185620|K16344 ragulator complex protein LAMTOR5 | (RefSeq) LAMTOR5; late endosomal/lysosomal adaptor, MAPK and MTOR activator 5	mTOR signaling pathway (ko04150);; Hepatitis B (ko05161)	--	--	Ragulator complex protein LAMTOR5	Ragulator complex protein LAMTOR5 OS=Sus scrofa OX=9823 GN=LAMTOR5 PE=3 SV=2	U	Intracellular trafficking, secretion, and vesicular transport	ragulator complex protein LAMTOR5 [Neomonachus schauinslandi]
Capra_hircus_newGene_18268	4	5	8	6	30	24	30	0.158463	0.166199	0.332189	0.209918	1.329809	1.08369	1.318379	0.0292094194957895	1.61942082066712	up	--	--	--	--	--	--	--	--	--	--	--	PREDICTED: vegetative cell wall protein gp1-like [Ovis aries musimon]
106503280	1035	479	595	358	65	90	269	34.423687	13.587736	19.108253	10.922926	2.183248	3.036727	9.163362	0.0232481189141602	-1.54864887263456	down	--	--	Molecular Function: neuropeptide hormone activity (GO:0005184);; Cellular Component: extracellular space (GO:0005615);; Biological Process: neuropeptide signaling pathway (GO:0007218);; Biological Process: cell-cell signaling (GO:0007267);; Biological Process: digestion (GO:0007586);; Molecular Function: neuropeptide Y receptor binding (GO:0031841);; Biological Process: regulation of appetite (GO…	K05233|1.56058e-58|oas:101112405|K05233 peptide YY | (RefSeq) PYY; peptide YY	--	--	--	Pancreatic hormone peptide	Peptide YY OS=Bos taurus OX=9913 GN=PYY PE=3 SV=1	U	Intracellular trafficking, secretion, and vesicular transport	PREDICTED: peptide YY [Capra hircus]
102174975	18	15	5	24	867	361	60	0.021126	0.016121	0.003707	0.02454	0.853529	0.839798	0.063922	8.79434797566201e-06	2.83416410804621	up	--	--	Biological Process: negative regulation of transcription from RNA polymerase II promoter (GO:0000122);; Molecular Function: transcriptional repressor activity, RNA polymerase II core promoter proximal region sequence-specific binding (GO:0001078);; Molecular Function: DNA binding (GO:0003677);; Cellular Component: nucleoplasm (GO:0005654);; Biological Process: positive regulation of interferon-be…	K10501|0|chx:102174975|K10501 zinc finger and BTB domain-containing protein 20 | (RefSeq) ZBTB20; zinc finger and BTB domain containing 20	--	[R]	General function prediction only	BTB/POZ domain;; Zinc finger, C2H2 type;; Zinc-finger double domain;; C2H2-type zinc finger;; Zinc-finger of C2H2 type;; C2H2-type zinc finger	Zinc finger protein 182 OS=Pongo abelii OX=9601 GN=ZNF182 PE=2 SV=1	S	Function unknown	PREDICTED: zinc finger and BTB domain-containing protein 20 isoform X1 [Ovis aries musimon]
102178426	877	1604	694	1412	3237	4493	3195	8.67736	15.381284	5.173339	16.734161	48.326757	66.258858	51.827463	0.000200221095636936	1.58210545506539	up	--	--	Biological Process: microtubule cytoskeleton organization (GO:0000226);; Molecular Function: double-stranded RNA binding (GO:0003725);; Molecular Function: GTPase activity (GO:0003924);; Molecular Function: structural constituent of cytoskeleton (GO:0005200);; Molecular Function: GTP binding (GO:0005525);; Cellular Component: nucleus (GO:0005634);; Cellular Component: cytoplasmic microtubule (GO:…	K07374|0|bta:504244|K07374 tubulin alpha | (RefSeq) TUBA1C, TUBA1, TUBA4A; tubulin, alpha 1c	Phagosome (ko04145);; Apoptosis (ko04210);; Gap junction (ko04540)	[Z]	Cytoskeleton	Tubulin/FtsZ family, GTPase domain;; Tubulin C-terminal domain	Tubulin alpha-1C chain OS=Bos taurus OX=9913 GN=TUBA1C PE=1 SV=1	Z	Cytoskeleton	Tubulin alpha-1C chain [Pteropus alecto]
102178075	486	508	603	386	1106	1403	1095	1.086387	1.030922	1.443098	0.885434	2.893513	3.590693	2.775355	3.44682328288372e-05	1.29721334782876	up	--	--	Molecular Function: transcription factor activity, sequence-specific DNA binding (GO:0003700);; Cellular Component: nucleoplasm (GO:0005654);; Biological Process: regulation of transcription, DNA-templated (GO:0006355);; Biological Process: transcription from RNA polymerase II promoter (GO:0006366);; Biological Process: signal transduction (GO:0007165);; Biological Process: multicellular organism…	K09239|0|chx:102178075|K09239 human immunodeficiency virus type I enhancer-binding protein | (RefSeq) HIVEP2; human immunodeficiency virus type I enhancer binding protein 2	--	[R]	General function prediction only	Zinc finger, C2H2 type;; Zinc-finger double domain;; Zinc-finger double-stranded RNA-binding;; C2H2-type zinc finger	Zinc finger protein 394 OS=Pongo abelii OX=9601 GN=ZNF394 PE=2 SV=1	S	Function unknown	PREDICTED: transcription factor HIVEP2 isoform X1 [Capra hircus]
100861189	249	77	70	110	32	7	21	9.744246	2.909598	3.080721	4.578147	1.485698	0.311663	0.981352	0.0358708301360532	-1.60113454022621	down	--	--	Biological Process: activation of MAPK activity (GO:0000187);; Biological Process: gastric acid secretion (GO:0001696);; Biological Process: negative regulation of endothelial cell proliferation (GO:0001937);; Cellular Component: extracellular space (GO:0005615);; Cellular Component: cytoplasm (GO:0005737);; Biological Process: positive regulation of cytosolic calcium ion concentration (GO:000720…	K05254|1.42049e-63|chx:100861189|K05254 ghrelin | (RefSeq) GHRL, ghrelin; ghrelin and obestatin prepropeptide	cAMP signaling pathway (ko04024)	--	--	Motilin/ghrelin-associated peptide;; Motilin/ghrelin	Appetite-regulating hormone OS=Capra hircus OX=9925 GN=GHRL PE=3 SV=1	O	Posttranslational modification, protein turnover, chaperones	appetite-regulating hormone isoform X2 [Odocoileus virginianus texanus]
102182680	140	496	244	127	824	829	693	0.798571	2.255812	1.508059	0.695574	4.525081	4.684658	4.010997	0.0103854352716769	1.5013727996421	up	--	--	Molecular Function: RNA polymerase II distal enhancer sequence-specific DNA binding (GO:0000980);; Molecular Function: RNA polymerase II transcription coactivator activity (GO:0001105);; Biological Process: neural tube closure (GO:0001843);; Molecular Function: chromatin binding (GO:0003682);; Molecular Function: receptor activity (GO:0004872);; Cellular Component: nucleolus (GO:0005730);; Cellul…	K15162|0|bta:520974|K15162 mediator of RNA polymerase II transcription subunit 12 | (RefSeq) MED12; mediator complex subunit 12	Thyroid hormone signaling pathway (ko04919)	[K]	Transcription	Eukaryotic Mediator 12 subunit domain;; Transcription mediator complex subunit Med12	Mediator of RNA polymerase II transcription subunit 12 OS=Pongo pygmaeus OX=9600 GN=MED12 PE=2 SV=2	K	Transcription	PREDICTED: mediator of RNA polymerase II transcription subunit 12, partial [Capra hircus]
102175670	1102	99	1764	928	51	234	86	12.3744	1.077287	21.560166	10.937096	1.072228	3.258578	1.117435	0.0234404851754001	-1.74192606196815	down	[G]	Carbohydrate transport and metabolism	Biological Process: flavonoid biosynthetic process (GO:0009813);; Molecular Function: glucuronosyltransferase activity (GO:0015020);; Cellular Component: integral component of membrane (GO:0016021);; Cellular Component: intracellular membrane-bounded organelle (GO:0043231);; Biological Process: flavonoid glucuronidation (GO:0052696);;	K00699|0|oas:101122788|K00699 glucuronosyltransferase [EC:2.4.1.17] | (RefSeq) UDP-glucuronosyltransferase 2C1-like	Pentose and glucuronate interconversions (ko00040);; Ascorbate and aldarate metabolism (ko00053);; Steroid hormone biosynthesis (ko00140);; Starch and sucrose metabolism (ko00500);; Retinol metabolism (ko00830);; Porphyrin and chlorophyll metabolism (ko00860);; Metabolism of xenobiotics by cytochrome P450 (ko00980);; Drug metabolism - cytochrome P450 (ko00982);; Drug metabolism - other enzymes (k…	[GC]	Carbohydrate transport and metabolism;; Energy production and conversion	UDP-glucoronosyl and UDP-glucosyl transferase;; Glycosyltransferase family 28 C-terminal domain	UDP-glucuronosyltransferase 2C1 (Fragment) OS=Oryctolagus cuniculus OX=9986 GN=UGT2C1 PE=2 SV=1	S	Function unknown	PREDICTED: UDP-glucuronosyltransferase 2C1 [Capra hircus]
102178699	1750	911	679	1744	419	338	442	32.706563	14.602892	12.645522	33.070993	9.27	6.426052	9.074019	0.0331202290619175	-1.3037297918777	down	--	--	Molecular Function: phospholipase A2 activity (GO:0004623);; Molecular Function: calcium ion binding (GO:0005509);; Cellular Component: extracellular region (GO:0005576);; Biological Process: lipid catabolic process (GO:0016042);;	K01047|4.27299e-134|chx:102178699|K01047 secretory phospholipase A2 [EC:3.1.1.4] | (RefSeq) PLA2G12B; phospholipase A2 group XIIB	Glycerophospholipid metabolism (ko00564);; Ether lipid metabolism (ko00565);; Arachidonic acid metabolism (ko00590);; Linoleic acid metabolism (ko00591);; alpha-Linolenic acid metabolism (ko00592);; Ras signaling pathway (ko04014);; Vascular smooth muscle contraction (ko04270);; Pancreatic secretion (ko04972);; Fat digestion and absorption (ko04975)	--	--	Group XII secretory phospholipase A2 precursor (PLA2G12)	--	I	Lipid transport and metabolism	PREDICTED: group XIIB secretory phospholipase A2-like protein isoform X1 [Capra hircus]
106503087	272	776	1287	188	3014	3136	3353	1.676559	2.898202	8.360651	1.133529	20.728129	22.124385	22.804688	0.00498957877810959	1.83371847986174	up	--	--	Cellular Component: integral component of membrane (GO:0016021);;	--	--	[S]	Function unknown	Putative transmembrane protein 170	--	S	Function unknown	PREDICTED: transmembrane protein 170A isoform X1 [Capra hircus]
102189287	1529	45	71	180	9	18	51	54.908947	1.469043	2.732803	6.624352	0.331332	0.739025	2.073138	0.0488897181326272	-1.59316865841934	down	--	--	Molecular Function: actin monomer binding (GO:0003785);; Biological Process: actin filament organization (GO:0007015);;	--	--	[N]	Cell motility	Thymosin beta-4 family	Thymosin beta-4 OS=Pongo abelii OX=9601 GN=TMSB4X PE=3 SV=3	--	--	PREDICTED: LOW QUALITY PROTEIN: thymosin beta-15A-like [Rousettus aegyptiacus]
102188601	124	161	147	117	303	387	179	0.390418	0.500296	0.49612	0.371996	1.496129	1.511134	0.649779	0.0406700899632986	1.05760825979411	up	--	--	Molecular Function: actin binding (GO:0003779);; Cellular Component: plasma membrane (GO:0005886);; Cellular Component: lamellipodium (GO:0030027);; Biological Process: negative regulation of actin filament depolymerization (GO:0030835);; Cellular Component: cortical actin cytoskeleton (GO:0030864);; Molecular Function: identical protein binding (GO:0042802);;	--	--	[Z]	Cytoskeleton	MyTH4 domain;; PH domain;; FERM central domain	Pleckstrin homology domain-containing family A member 2 OS=Bos taurus OX=9913 GN=PLEKHA2 PE=2 SV=1	S	Function unknown	PREDICTED: pleckstrin homology domain-containing family H member 2 [Capra hircus]
100861116	4198	2466	2610	2689	696	1508	1521	134.318754	71.166232	90.297326	86.979754	25.3718	55.245337	55.425525	0.0388853802696522	-1.077288103162	down	[O]	Posttranslational modification, protein turnover, chaperones	Biological Process: protein peptidyl-prolyl isomerization (GO:0000413);; Molecular Function: peptidyl-prolyl cis-trans isomerase activity (GO:0003755);; Molecular Function: FK506 binding (GO:0005528);; Cellular Component: endoplasmic reticulum membrane (GO:0005789);; Cellular Component: integral component of membrane (GO:0016021);; Biological Process: chaperone-mediated protein folding (GO:006107…	K09569|1.15632e-94|chx:100861116|K09569 FK506-binding protein 2 [EC:5.2.1.8] | (RefSeq) FKBP2; FK506 binding protein 2	--	[O]	Posttranslational modification, protein turnover, chaperones	FKBP-type peptidyl-prolyl cis-trans isomerase	Peptidyl-prolyl cis-trans isomerase FKBP2 OS=Bos taurus OX=9913 GN=FKBP2 PE=2 SV=1	O	Posttranslational modification, protein turnover, chaperones	peptidyl-prolyl cis-trans isomerase FKBP2 isoform 1 [Bos taurus]
102174152	5667	2939	3158	4348	1447	1909	1636	149.827148	71.997978	90.611938	118.161613	43.810314	58.27552	49.735634	0.0345243652056689	-1.07144068201203	down	--	--	Cellular Component: Golgi apparatus (GO:0005794);; Cellular Component: plasma membrane (GO:0005886);; Cellular Component: synaptic vesicle (GO:0008021);; Cellular Component: integral component of membrane (GO:0016021);; Cellular Component: cell junction (GO:0030054);; Molecular Function: identical protein binding (GO:0042802);;	K20359|2.18974e-131|phd:102344715|K20359 PRA1 family protein 1 | (RefSeq) RABAC1; Rab acceptor 1	--	[U]	Intracellular trafficking, secretion, and vesicular transport	PRA1 family protein	Prenylated Rab acceptor protein 1 OS=Bos taurus OX=9913 GN=RABAC1 PE=2 SV=1	U	Intracellular trafficking, secretion, and vesicular transport	PREDICTED: prenylated Rab acceptor protein 1 [Bubalus bubalis]
102186048	33	20	37	27	5	4	7	1.328192	0.679095	1.465294	1.01488	0.181526	0.165229	0.278589	0.0364972519426174	-1.56332076710922	down	--	--	Cellular Component: integral component of membrane (GO:0016021);;	--	--	[R]	General function prediction only	Hypoxia induced protein conserved region	HIG1 domain family member 1A, mitochondrial OS=Pongo abelii OX=9601 GN=HIGD1A PE=3 SV=1	S	Function unknown	HIG1 domain family member 1B isoform X1 [Felis catus]
102185413	257	1414	1354	461	3233	3485	2490	0.622449	3.776441	5.234512	1.230235	9.667718	7.796795	6.728235	0.0218819607910644	1.52808690250093	up	[R]	General function prediction only	Biological Process: negative regulation of acute inflammatory response (GO:0002674);; Molecular Function: DNA binding (GO:0003677);; Molecular Function: chromatin binding (GO:0003682);; Cellular Component: nucleoplasm (GO:0005654);; Cellular Component: Golgi apparatus (GO:0005794);; Molecular Function: zinc ion binding (GO:0008270);; Biological Process: interleukin-6 production (GO:0032635);; Mol…	K06101|0|chx:102185413|K06101 histone-lysine N-methyltransferase ASH1L [EC:2.1.1.43] | (RefSeq) ASH1L; ASH1 like histone lysine methyltransferase	Lysine degradation (ko00310);; Tight junction (ko04530)	[K]	Transcription	SET domain;; BAH domain;; Bromodomain	Histone-lysine N-methyltransferase EZH2 OS=Macaca fascicularis OX=9541 GN=EZH2 PE=2 SV=1	S	Function unknown	PREDICTED: histone-lysine N-methyltransferase ASH1L [Capra hircus]
102169488	2601	3774	1555	1609	5581	4970	4198	11.500313	15.89956	8.52372	7.452479	31.107875	27.586573	22.780594	0.0427919320399072	1.05894137434961	up	--	--	Biological Process: negative regulation of transcription from RNA polymerase II promoter (GO:0000122);; Molecular Function: RNA polymerase II regulatory region sequence-specific DNA binding (GO:0000977);; Molecular Function: chromatin binding (GO:0003682);; Molecular Function: transcription corepressor activity (GO:0003714);; Cellular Component: nucleoplasm (GO:0005654);; Molecular Function: zinc…	--	--	[R]	General function prediction only	PWWP domain;; Bromodomain	--	S	Function unknown	PREDICTED: zinc finger MYND domain-containing protein 11 isoform X2 [Capra hircus]
102181582	813	464	766	658	41	121	276	11.450916	5.959767	11.668159	9.507084	0.603591	1.918097	4.420319	0.0137317828383598	-1.64585632943938	down	--	--	Biological Process: leukocyte homeostasis (GO:0001776);; Biological Process: positive regulation of leukocyte chemotaxis (GO:0002690);; Cellular Component: extracellular space (GO:0005615);; Biological Process: inflammatory response (GO:0006954);; Biological Process: immune response (GO:0006955);; Biological Process: G-protein coupled receptor signaling pathway (GO:0007186);; Molecular Function: …	K05506|4.3895e-68|chx:102181582|K05506 C-X-C motif chemokine 5/6 | (RefSeq) CXCL6; C-X-C motif chemokine 6	Chemokine signaling pathway (ko04062);; Pertussis (ko05133);; Rheumatoid arthritis (ko05323)	--	--	Small cytokines (intecrine/chemokine), interleukin-8 like	C-X-C motif chemokine 6 OS=Bos taurus OX=9913 GN=CXCL6 PE=1 SV=2	O	Posttranslational modification, protein turnover, chaperones	PREDICTED: C-X-C motif chemokine 6 [Capra hircus]
102176181	440	663	300	317	163	193	151	2.683217	5.385868	1.969888	1.991568	2.108784	1.882547	2.251453	0.0234404851754001	-1.08703330026075	down	--	--	Cellular Component: integral component of membrane (GO:0016021);;	--	--	--	--	--	--	U	Intracellular trafficking, secretion, and vesicular transport	PREDICTED: noncompact myelin-associated protein isoform X1 [Ovis aries]
102168573	30	17	17	37	0	4	3	0.442617	0.183217	0.213142	0.443164	0	0.050887	0.037797	0.0333147325244401	-1.69711717467609	down	--	--	Molecular Function: structural molecule activity (GO:0005198);; Cellular Component: cytoplasm (GO:0005737);; Cellular Component: intermediate filament (GO:0005882);; Cellular Component: extracellular exosome (GO:0070062);;	K07604|0|oas:443080|K07604 type I keratin, acidic | (RefSeq) KRT28; keratin 28	--	--	--	Intermediate filament protein	Keratin, type I cytoskeletal 28 OS=Bos taurus OX=9913 GN=KRT28 PE=2 SV=1	Z	Cytoskeleton	PREDICTED: keratin, type I cytoskeletal 28 isoform X1 [Capra hircus]
Capra_hircus_newGene_38033	25	139	99	54	334	409	174	0.079207	0.421137	0.350314	0.181164	1.252262	1.549009	0.654774	0.0185802906787663	1.59651624129571	up	--	--	Molecular Function: ATP-dependent RNA helicase activity (GO:0004004);; Molecular Function: ATP binding (GO:0005524);; Biological Process: RNA secondary structure unwinding (GO:0010501);; Cellular Component: membrane (GO:0016020);; Molecular Function: RNA binding (GO:0044822);;	K14809|6.86989e-19|bacu:103000879|K14809 ATP-dependent RNA helicase DDX55/SPB4 [EC:3.6.4.13] | (RefSeq) DDX55; DEAD-box helicase 55	--	--	--	--	ATP-dependent RNA helicase DDX55 OS=Bos taurus OX=9913 GN=DDX55 PE=2 SV=1	L	Replication, recombination and repair	DDX55 [Cervus elaphus hippelaphus]
102179883	63	129	150	59	240	404	269	0.190311	0.366272	0.496604	0.185466	0.841662	1.429184	0.947024	0.00676320137629719	1.45774924950412	up	--	--	Molecular Function: metalloendopeptidase activity (GO:0004222);; Cellular Component: proteinaceous extracellular matrix (GO:0005578);; Biological Process: cell-matrix adhesion (GO:0007160);; Molecular Function: zinc ion binding (GO:0008270);; Biological Process: cell migration (GO:0016477);; Biological Process: proteoglycan catabolic process (GO:0030167);; Biological Process: negative regulation …	K08626|0|chx:102179883|K08626 a disintegrin and metalloproteinase with thrombospondin motifs 12 [EC:3.4.24.-] | (RefSeq) ADAMTS12; ADAM metallopeptidase with thrombospondin type 1 motif 12	--	[O]	Posttranslational modification, protein turnover, chaperones	Thrombospondin type 1 domain;; ADAM-TS Spacer 1;; Reprolysin family propeptide;; Reprolysin (M12B) family zinc metalloprotease;; Metallo-peptidase family M12;; Metallo-peptidase family M12B Reprolysin-like;; Metallo-peptidase family M12B Reprolysin-like	A disintegrin and metalloproteinase with thrombospondin motifs 2 OS=Bos taurus OX=9913 GN=ADAMTS2 PE=1 SV=1	S	Function unknown	PREDICTED: A disintegrin and metalloproteinase with thrombospondin motifs 12 [Capra hircus]
102189221	446	405	543	301	102	110	159	2.189257	1.471654	2.49696	1.539971	0.568473	0.733785	0.917215	0.000213221967126271	-1.51117155750835	down	[J]	Translation, ribosomal structure and biogenesis	Biological Process: tRNA processing (GO:0008033);; Molecular Function: transferase activity (GO:0016740);;	K07055|0|oas:101106695|K07055 tRNA wybutosine-synthesizing protein 2 [EC:2.5.1.114] | (RefSeq) TRMT12; tRNA methyltransferase 12 homolog	--	[R]	General function prediction only	Met-10+ like-protein	tRNA wybutosine-synthesizing protein 2 homolog OS=Bos taurus OX=9913 GN=TRMT12 PE=2 SV=1	S	Function unknown	PREDICTED: tRNA wybutosine-synthesizing protein 2 homolog [Ovis aries]
102191266	416	522	529	288	647	1221	1115	2.102717	2.319281	2.25819	1.734139	3.471741	5.441756	4.829244	0.00455396643836394	1.16231204161342	up	--	--	Cellular Component: microtubule (GO:0005874);; Biological Process: signal transduction (GO:0007165);; Biological Process: response to glucose (GO:0009749);; Cellular Component: dendrite (GO:0030425);; Cellular Component: extrinsic component of mitochondrial outer membrane (GO:0031315);; Biological Process: regulation of apoptotic process (GO:0042981);; Cellular Component: synapse (GO:0045202);; B…	--	--	[W]	Extracellular structures	SAM domain (Sterile alpha motif);; SAM domain (Sterile alpha motif);; TIR domain	Sterile alpha and TIR motif-containing protein 1 OS=Sus scrofa OX=9823 GN=SARM1 PE=2 SV=1	S	Function unknown	PREDICTED: sterile alpha and TIR motif-containing protein 1 [Capra hircus]
Capra_hircus_newGene_6444	120	244	158	83	36	44	42	0.419745	0.793989	0.605322	0.299061	0.226942	0.254779	0.369767	0.0053682343286809	-1.48475750219055	down	--	--	--	--	--	--	--	--	--	--	--	PREDICTED: uncharacterized protein LOC105604880 isoform X1 [Ovis aries]
108633245	32	308	107	38	939	1160	711	0.145523	1.312203	0.53156	0.178848	4.94964	6.169795	3.761936	0.000874632694265261	2.17557445970198	up	--	--	--	--	--	[L]	Replication, recombination and repair	BED zinc finger;; hAT family C-terminal dimerisation region	--	K	Transcription	PREDICTED: zinc finger BED domain-containing protein 6 [Capra hircus]
102188551	1192	970	1233	1408	368	527	487	39.572133	28.860099	42.195672	47.088384	11.191474	18.932612	17.211189	0.00131508732258589	-1.21295564901855	down	--	--	Molecular Function: copper ion binding (GO:0005507);; Molecular Function: calcium ion binding (GO:0005509);; Cellular Component: extracellular space (GO:0005615);; Cellular Component: nucleus (GO:0005634);; Cellular Component: cytosol (GO:0005829);; Molecular Function: drug binding (GO:0008144);; Molecular Function: zinc ion binding (GO:0008270);; Molecular Function: lipid binding (GO:0008289);; …	--	--	--	--	S-100/ICaBP type calcium binding domain	Protein S100-A13 OS=Bos taurus OX=9913 GN=S100A13 PE=3 SV=2	U	Intracellular trafficking, secretion, and vesicular transport	PREDICTED: protein S100-A13 [Balaenoptera acutorostrata scammoni]
106502973	418	491	616	473	121	309	226	4.721567	5.00704	7.732373	5.422047	1.021128	3.377031	2.51919	0.0390957550143049	-1.0138900203033	down	--	--	--	--	--	--	--	--	--	U	Intracellular trafficking, secretion, and vesicular transport	PREDICTED: fibronectin type-III domain-containing transmembrane protein C1orf233 homolog [Capra hircus]
Capra_hircus_newGene_1406	1248	787	818	1039	315	471	493	20.363224	11.959425	14.487449	17.836879	5.878447	8.862941	9.244897	0.029339378120908	-1.02068678627418	down	--	--	Molecular Function: chitinase activity (GO:0004568);; Cellular Component: extracellular space (GO:0005615);; Cellular Component: nucleus (GO:0005634);; Cellular Component: lysosome (GO:0005764);; Cellular Component: late endosome (GO:0005770);; Cellular Component: trans-Golgi network (GO:0005802);; Biological Process: carbohydrate metabolic process (GO:0005975);; Biological Process: chitin catabo…	K17525|4.60519e-49|phd:102338038|K17525 chitinase domain-containing protein 1 | (RefSeq) CHID1; chitinase domain containing 1	--	[G]	Carbohydrate transport and metabolism	Glycosyl hydrolases family 18	Chitinase domain-containing protein 1 OS=Bos taurus OX=9913 GN=CHID1 PE=2 SV=1	A	RNA processing and modification	PREDICTED: chitinase domain-containing protein 1 isoform X1 [Bos taurus]
