# Supplementary material for: Changes of Intestinal Oxidative Stress, Inflammation, and Gene Expression in Neonatal Diarrhoea Kids
Source: Front Vet Sci. 2021 Feb 4;8:598691. doi: 10.3389/fvets.2021.598691 (PMC7890263; doi:10.3389/fvets.2021.598691)
Supplement: Supplementary Table 5 — List of top GO terms. Annotated means the number of Genes annotated to the GO term; Significant means the number of DEGs annotated to the GO term; Expected means the expected value of the number of DEGs annotated to the GO term; KS means the statistical significance of the GO term [the larger the –log10 (KS) value, the more significant the enrichment]. [file Table_5.xls]

#Domain	GO_ID	Term	Annotated	Significant	Expected	KS	Gene
Biological Process	GO:0050911	detection of chemical stimulus involved in sensory perception of smell	1021	1	15.37	1.10E-10	102179561
Biological Process	GO:0043623	cellular protein complex assembly	430	11	6.47	2.40E-06	102,169,141,102,169,000,000,000,000,000,000,000,000,000,000,000,000,000,000,000,000,000,000,000,000,000,000,000,000,000,000,000,000
Biological Process	GO:0000398	mRNA splicing, via spliceosome	211	2	3.18	2.50E-06	102,178,081,102,179,000
Biological Process	GO:0001649	osteoblast differentiation	183	4	2.75	3.30E-06	100,861,194,102,182,000,000,000,000,000,000,000
Biological Process	GO:0008284	positive regulation of cell proliferation	640	11	9.63	1.30E-05	100,861,194,102,168,000,000,000,000,000,000,000,000,000,000,000,000,000,000,000,000,000,000,000,000,000,000,000,000,000,000,000,000
Biological Process	GO:0000122	negative regulation of transcription from RNA polymerase II promoter	620	7	9.33	2.10E-05	102,169,488,102,174,000,000,000,000,000,000,000,000,000,000,000,000,000,000,000,000
Biological Process	GO:0048468	cell development	1765	28	26.57	3.50E-05	100860818,100861189,100861194,102168947,102171801,102172028,102173037,102173046,102173812,102174007,102174753,102177595,102177760,102179034,102179815,102181695,102182680,102182889,102183321,102183325,102183759,102186726,102187036,102188086,102188726,102190154,102191126,102191266
Biological Process	GO:0006954	inflammatory response	435	19	6.55	4.70E-05	100860971,100861189,100861306,102170644,102173357,102173882,102176200,102178220,102178438,102179118,102179883,102180424,102181582,102183475,102185413,102190100,106503193,108635536,Capra_hircus_newGene_1406
Biological Process	GO:0048878	chemical homeostasis	779	12	11.73	4.70E-05	100,861,189,100,861,000,000,000,000,000,000,000,000,000,000,000,000,000,000,000,000,000,000,000,000,000,000,000,000,000,000,000,000,000,000,000
Biological Process	GO:0016567	protein ubiquitination	616	4	9.27	7.20E-05	102,169,478,102,169,000,000,000,000,000,000,000
Biological Process	GO:0006790	sulfur compound metabolic process	214	1	3.22	7.30E-05	102174310
Biological Process	GO:0051046	regulation of secretion	495	10	7.45	8.10E-05	100,861,189,100,861,000,000,000,000,000,000,000,000,000,000,000,000,000,000,000,000,000,000,000,000,000,000,000,000,000
Biological Process	GO:0010608	posttranscriptional regulation of gene expression	497	8	7.48	0.0001	100,860,971,102,171,000,000,000,000,000,000,000,000,000,000,000,000,000,000,000,000,000,000,000
Biological Process	GO:0015758	glucose transport	79	2	1.19	0.00011	100,861,306,102,190,000
Biological Process	GO:0008584	male gonad development	95	4	1.43	0.00011	102,174,007,102,183,000,000,000,000,000,000,000
Biological Process	GO:0043066	negative regulation of apoptotic process	482	7	7.26	0.00012	100861189,100861194,102171521,102181566,102182627,102182889,Capra_hircus_newGene_55941
Biological Process	GO:0007338	single fertilization	100	2	1.51	0.00013	102,173,184,108,635,000
Biological Process	GO:0006633	fatty acid biosynthetic process	111	3	1.67	0.00013	102,184,926,106,502,000,000,000,000
Biological Process	GO:0048662	negative regulation of smooth muscle cell proliferation	19	0	0.29	0.00013	0.00013
Biological Process	GO:0030335	positive regulation of cell migration	328	11	4.94	0.00014	100,860,818,100,860,000,000,000,000,000,000,000,000,000,000,000,000,000,000,000,000,000,000,000,000,000,000,000,000,000,000,000,000
Biological Process	GO:0044802	single-organism membrane organization	672	13	10.12	0.00017	102,169,766,102,171,000,000,000,000,000,000,000,000,000,000,000,000,000,000,000,000,000,000,000,000,000,000,000,000,000,000,000,000,000,000,000,000,000,000
Biological Process	GO:0006641	triglyceride metabolic process	70	1	1.05	0.00017	102179649
Biological Process	GO:1902532	negative regulation of intracellular signal transduction	379	8	5.71	0.00017	100,860,971,102,169,000,000,000,000,000,000,000,000,000,000,000,000,000,000,000,000,000,000,000
Biological Process	GO:0008285	negative regulation of cell proliferation	470	10	7.08	0.00018	100,860,971,100,861,000,000,000,000,000,000,000,000,000,000,000,000,000,000,000,000,000,000,000,000,000,000,000,000,000
Biological Process	GO:0048546	digestive tract morphogenesis	43	1	0.65	0.00019	102174007
Biological Process	GO:0010638	positive regulation of organelle organization	350	9	5.27	0.0002	100,860,818,102,169,000,000,000,000,000,000,000,000,000,000,000,000,000,000,000,000,000,000,000,000,000,000
Biological Process	GO:0042104	positive regulation of activated T cell proliferation	21	0	0.32	0.00021	0.00021
Biological Process	GO:0051248	negative regulation of protein metabolic process	562	11	8.46	0.00022	100,860,971,100,861,000,000,000,000,000,000,000,000,000,000,000,000,000,000,000,000,000,000,000,000,000,000,000,000,000,000,000,000
Biological Process	GO:0007127	meiosis I	78	1	1.17	0.00023	102190987
Biological Process	GO:0006879	cellular iron ion homeostasis	42	0	0.63	0.00024	0.00024
Biological Process	GO:0051180	vitamin transport	28	1	0.42	0.00025	106503396
Biological Process	GO:0001755	neural crest cell migration	55	2	0.83	0.00026	102,171,801,102,183,000
Biological Process	GO:0035556	intracellular signal transduction	2192	43	33	0.00027	100860818,100860971,100861189,100861194,102169478,102169488,102169659,102170644,102171191,102171521,102172028,102172157,102173037,102173184,102173357,102174047,102175488,102176200,102176477,102178438,102179034,102180333,102181684,102182889,102183227,102183475,102184024,102184180,102184510,102185182,102185413,102185620,102185687,102186726,102187036,102188086,102188551,102190154,102190863,102191126…
Biological Process	GO:0042475	odontogenesis of dentin-containing tooth	71	3	1.07	0.00027	102,171,801,102,174,000,000,000,000
Biological Process	GO:0044248	cellular catabolic process	1847	32	27.81	0.00027	100861194,102169918,102170644,102170885,102172025,102173357,102174047,102175719,102176171,102179594,102179883,102182697,102183473,102183597,102184024,102184180,102185100,102185620,102186637,102188509,102188694,102188773,102188875,102189544,102190863,102191126,106503193,106503941,108634615,108635484,108636584,Capra_hircus_newGene_31712
Biological Process	GO:0001819	positive regulation of cytokine production	231	4	3.48	0.00028	100,861,306,102,171,000,000,000,000,000,000,000
Biological Process	GO:0045807	positive regulation of endocytosis	93	2	1.4	0.00029	102,178,785,106,503,000
Biological Process	GO:0045727	positive regulation of translation	78	1	1.17	0.0003	100860971
Biological Process	GO:0016570	histone modification	376	7	5.66	0.0003	102,176,852,102,177,000,000,000,000,000,000,000,000,000,000,000,000,000,000,000,000
Biological Process	GO:0043401	steroid hormone mediated signaling pathway	57	0	0.86	0.00031	0.00031
Biological Process	GO:0050727	regulation of inflammatory response	205	10	3.09	0.00032	100861189,100861306,102173357,102173882,102179118,102179883,102185413,106503193,108635536,Capra_hircus_newGene_1406
Biological Process	GO:0045408	regulation of interleukin-6 biosynthetic process	17	1	0.26	0.00034	100861189
Biological Process	GO:2001237	negative regulation of extrinsic apoptotic signaling pathway	86	3	1.29	0.00035	102,169,488,102,183,000,000,000,000
Biological Process	GO:0001816	cytokine production	484	14	7.29	0.00035	100860971,100861189,100861194,100861306,102171521,102174975,102176200,102181582,102183027,102184510,102185413,102188551,108635536,Capra_hircus_newGene_1406
Biological Process	GO:0043161	proteasome-mediated ubiquitin-dependent protein catabolic process	294	1	4.43	0.00039	102188875
Biological Process	GO:0044712	single-organism catabolic process	1141	29	17.18	0.00039	100861194,102170006,102170564,102170644,102170885,102173357,102174047,102174691,102175719,102176171,102178699,102179594,102182697,102183473,102183597,102184024,102185620,102188694,102188773,102189544,102190100,102190863,102191126,106503193,106503941,108634615,108635484,108636584,Capra_hircus_newGene_31712
Biological Process	GO:0007399	nervous system development	1625	24	24.46	0.00042	###############################################################################################################################################################################################################################################################
Biological Process	GO:0010951	negative regulation of endopeptidase activity	215	7	3.24	0.00044	100,860,971,102,173,000,000,000,000,000,000,000,000,000,000,000,000,000,000,000,000
Biological Process	GO:0030030	cell projection organization	958	18	14.42	0.00045	100,861,189,102,168,000,000,000,000,000,000,000,000,000,000,000,000,000,000,000,000,000,000,000,000,000,000,000,000,000,000,000,000,000,000,000,000,000,000,000,000,000,000,000,000,000,000,000,000,000,000,000,000,000
Biological Process	GO:0071356	cellular response to tumor necrosis factor	129	5	1.94	0.00046	102,170,644,102,173,000,000,000,000,000,000,000,000,000,000
Biological Process	GO:0042346	positive regulation of NF-kappaB import into nucleus	21	0	0.32	0.00046	0.00046
Biological Process	GO:0035987	endodermal cell differentiation	45	3	0.68	0.00049	102,187,872,102,188,000,000,000,000
Biological Process	GO:0050919	negative chemotaxis	40	4	0.6	0.00049	100,860,818,102,173,000,000,000,000,000,000,000
Biological Process	GO:0051050	positive regulation of transport	588	12	8.85	0.00051	100,861,189,100,861,000,000,000,000,000,000,000,000,000,000,000,000,000,000,000,000,000,000,000,000,000,000,000,000,000,000,000,000,000,000,000
Biological Process	GO:0032259	methylation	325	5	4.89	0.00053	102,168,698,102,180,000,000,000,000,000,000,000,000,000,000
Biological Process	GO:0016311	dephosphorylation	400	3	6.02	0.00054	102,172,625,102,175,000,000,000,000
Biological Process	GO:0007067	mitotic cell cycle	286	5	4.31	0.00055	100,860,818,102,180,000,000,000,000,000,000,000,000,000,000
Biological Process	GO:0030182	neuron differentiation	990	16	14.9	0.00056	100,860,818,100,861,000,000,000,000,000,000,000,000,000,000,000,000,000,000,000,000,000,000,000,000,000,000,000,000,000,000,000,000,000,000,000,000,000,000,000,000,000,000,000,000,000,000,000
Biological Process	GO:0002221	pattern recognition receptor signaling pathway	101	2	1.52	0.00057	100,861,194,102,188,000
Biological Process	GO:0046928	regulation of neurotransmitter secretion	33	0	0.5	0.00059	0.00059
Biological Process	GO:0001818	negative regulation of cytokine production	118	5	1.78	0.0006	100860971,100861189,100861194,108635536,Capra_hircus_newGene_1406
Biological Process	GO:0032461	positive regulation of protein oligomerization	15	0	0.23	0.00062	0.00062
Biological Process	GO:0060341	regulation of cellular localization	888	12	13.37	0.00064	100,861,189,100,861,000,000,000,000,000,000,000,000,000,000,000,000,000,000,000,000,000,000,000,000,000,000,000,000,000,000,000,000,000,000,000
Biological Process	GO:2001239	regulation of extrinsic apoptotic signaling pathway in absence of ligand	41	0	0.62	0.0007	0.0007
Biological Process	GO:0051345	positive regulation of hydrolase activity	643	15	9.68	0.0007	100,860,818,102,170,000,000,000,000,000,000,000,000,000,000,000,000,000,000,000,000,000,000,000,000,000,000,000,000,000,000,000,000,000,000,000,000,000,000,000,000,000,000,000,000
Biological Process	GO:0010039	response to iron ion	17	0	0.26	0.0007	0.0007
Biological Process	GO:0060065	uterus development	19	0	0.29	0.00074	0.00074
Biological Process	GO:2000310	regulation of NMDA receptor activity	11	1	0.17	0.00074	102185182
Biological Process	GO:0055002	striated muscle cell development	144	1	2.17	0.00075	102174007
Biological Process	GO:0019725	cellular homeostasis	570	5	8.58	0.00076	100,861,189,102,170,000,000,000,000,000,000,000,000,000,000
Biological Process	GO:0002675	positive regulation of acute inflammatory response	15	1	0.23	0.0008	100861306
Biological Process	GO:0006606	protein import into nucleus	224	0	3.37	0.0008	0.0008
Biological Process	GO:0007623	circadian rhythm	139	4	2.09	0.00083	100,861,189,102,179,000,000,000,000,000,000,000
Biological Process	GO:0030837	negative regulation of actin filament polymerization	38	2	0.57	0.00086	102,174,047,102,191,000
Biological Process	GO:0007005	mitochondrion organization	400	7	6.02	0.00089	102,170,668,102,172,000,000,000,000,000,000,000,000,000,000,000,000,000,000,000,000
Biological Process	GO:0045766	positive regulation of angiogenesis	92	3	1.39	0.00089	100,860,818,100,860,000,000,000,000
Biological Process	GO:0001666	response to hypoxia	147	3	2.21	0.00092	102,174,701,102,183,000,000,000,000
Biological Process	GO:0019835	cytolysis	30	3	0.45	0.00097	102,171,764,102,185,000,000,000,000
Biological Process	GO:0051770	positive regulation of nitric-oxide synthase biosynthetic process	7	0	0.11	0.00098	0.00098
Biological Process	GO:0009755	hormone-mediated signaling pathway	87	2	1.31	0.001	100,861,189,102,190,000
Biological Process	GO:0071320	cellular response to cAMP	29	0	0.44	0.001	0.001
Biological Process	GO:0042742	defense response to bacterium	171	9	2.57	0.00102	100,861,169,100,861,000,000,000,000,000,000,000,000,000,000,000,000,000,000,000,000,000,000,000,000,000,000
Biological Process	GO:0006518	peptide metabolic process	111	1	1.67	0.00105	102184429
Biological Process	GO:0008585	female gonad development	80	4	1.2	0.00107	102,174,007,102,177,000,000,000,000,000,000,000
Biological Process	GO:0051259	protein oligomerization	310	2	4.67	0.00107	102,170,246,102,177,000
Biological Process	GO:0097285	obsolete cell-type specific apoptotic process	346	3	5.21	0.00111	100860971,102181566,Capra_hircus_newGene_55941
Biological Process	GO:0018065	protein-cofactor linkage	8	0	0.12	0.00113	0.00113
Biological Process	GO:0043900	regulation of multi-organism process	337	8	5.07	0.00113	100,861,194,102,171,000,000,000,000,000,000,000,000,000,000,000,000,000,000,000,000,000,000,000
Biological Process	GO:0001701	in utero embryonic development	333	7	5.01	0.00114	102,171,462,102,174,000,000,000,000,000,000,000,000,000,000,000,000,000,000,000,000
Biological Process	GO:0030010	establishment of cell polarity	91	3	1.37	0.00116	102,171,384,102,174,000,000,000,000
Biological Process	GO:0030514	negative regulation of BMP signaling pathway	45	1	0.68	0.0012	102187566
Biological Process	GO:0040007	growth	755	13	11.37	0.0012	102,173,037,102,173,000,000,000,000,000,000,000,000,000,000,000,000,000,000,000,000,000,000,000,000,000,000,000,000,000,000,000,000,000,000,000,000,000,000
Biological Process	GO:0071347	cellular response to interleukin-1	74	4	1.11	0.00121	102,170,644,102,173,000,000,000,000,000,000,000
Biological Process	GO:0070936	protein K48-linked ubiquitination	48	0	0.72	0.00123	0.00123
Biological Process	GO:0030099	myeloid cell differentiation	289	5	4.35	0.00123	100,861,194,102,172,000,000,000,000,000,000,000,000,000,000
Biological Process	GO:0071359	cellular response to dsRNA	36	0	0.54	0.00124	0.00124
Biological Process	GO:0035810	positive regulation of urine volume	8	1	0.12	0.00126	102185687
Biological Process	GO:0009952	anterior/posterior pattern specification	197	2	2.97	0.00126	102,182,680,102,183,000
Biological Process	GO:0071230	cellular response to amino acid stimulus	46	3	0.69	0.00134	102,174,007,102,184,000,000,000,000
Biological Process	GO:0050810	regulation of steroid biosynthetic process	43	1	0.65	0.00135	102181242
Biological Process	GO:0030501	positive regulation of bone mineralization	33	1	0.5	0.00137	100861194
Biological Process	GO:0032880	regulation of protein localization	557	6	8.39	0.0014	102,169,659,102,169,000,000,000,000,000,000,000,000,000,000,000,000,000
Biological Process	GO:0007283	spermatogenesis	338	4	5.09	0.00142	102,182,798,102,186,000,000,000,000,000,000,000
Biological Process	GO:0016050	vesicle organization	228	3	3.43	0.00144	102,169,766,102,171,000,000,000,000
Biological Process	GO:0071514	genetic imprinting	24	0	0.36	0.0015	0.0015
Biological Process	GO:0042060	wound healing	276	6	4.16	0.00154	100,860,818,100,860,000,000,000,000,000,000,000,000,000,000,000,000,000
Biological Process	GO:0051602	response to electrical stimulus	9	0	0.14	0.0016	0.0016
Biological Process	GO:0060627	regulation of vesicle-mediated transport	365	6	5.49	0.00161	102,169,659,102,173,000,000,000,000,000,000,000,000,000,000,000,000,000
Biological Process	GO:0002755	MyD88-dependent toll-like receptor signaling pathway	17	0	0.26	0.00162	0.00162
Biological Process	GO:0002548	monocyte chemotaxis	48	3	0.72	0.00163	102,170,644,102,173,000,000,000,000
Biological Process	GO:0051099	positive regulation of binding	114	1	1.72	0.00164	102176882
Biological Process	GO:2000377	regulation of reactive oxygen species metabolic process	74	3	1.11	0.00166	100,860,971,102,174,000,000,000,000
Biological Process	GO:0009101	glycoprotein biosynthetic process	275	6	4.14	0.00166	102,170,892,102,174,000,000,000,000,000,000,000,000,000,000,000,000,000
Biological Process	GO:0046328	regulation of JNK cascade	130	3	1.96	0.00168	102,169,488,102,180,000,000,000,000
Biological Process	GO:0090307	mitotic spindle assembly	45	2	0.68	0.00172	100,860,818,102,184,000
Biological Process	GO:0031345	negative regulation of cell projection organization	104	3	1.57	0.00173	102,173,037,102,183,000,000,000,000
Biological Process	GO:0007051	spindle organization	121	5	1.82	0.00173	100,860,818,102,168,000,000,000,000,000,000,000,000,000,000
Biological Process	GO:0006909	phagocytosis	118	2	1.78	0.00176	100,860,971,106,503,000
Biological Process	GO:0034105	positive regulation of tissue remodeling	20	1	0.3	0.00178	102172625
Biological Process	GO:0045429	positive regulation of nitric oxide biosynthetic process	23	0	0.35	0.00179	0.00179
Biological Process	GO:0022602	ovulation cycle process	65	3	0.98	0.0018	102,174,007,102,177,000,000,000,000
Biological Process	GO:0030258	lipid modification	164	1	2.47	0.00181	102181242
Biological Process	GO:0009081	branched-chain amino acid metabolic process	11	2	0.17	0.00182	102,186,149,102,188,000
Biological Process	GO:0006418	tRNA aminoacylation for protein translation	49	0	0.74	0.00186	0.00186
Biological Process	GO:0070925	organelle assembly	382	9	5.75	0.00187	100,860,818,102,168,000,000,000,000,000,000,000,000,000,000,000,000,000,000,000,000,000,000,000,000,000,000
Biological Process	GO:0030031	cell projection assembly	199	7	3	0.00188	102,173,037,102,182,000,000,000,000,000,000,000,000,000,000,000,000,000,000,000,000
Biological Process	GO:0046488	phosphatidylinositol metabolic process	116	1	1.75	0.00189	102169969
Biological Process	GO:0006310	DNA recombination	184	2	2.77	0.0019	102,190,987,102,191,000
Biological Process	GO:0071838	cell proliferation in bone marrow	6	0	0.09	0.0019	0.0019
Biological Process	GO:0050678	regulation of epithelial cell proliferation	239	5	3.6	0.00191	100,860,971,100,861,000,000,000,000,000,000,000,000,000,000
Biological Process	GO:0032872	regulation of stress-activated MAPK cascade	154	5	2.32	0.00194	102,169,488,102,171,000,000,000,000,000,000,000,000,000,000
Biological Process	GO:0030163	protein catabolic process	745	10	11.22	0.00194	102,169,918,102,172,000,000,000,000,000,000,000,000,000,000,000,000,000,000,000,000,000,000,000,000,000,000,000,000,000
Biological Process	GO:0016482	cytosolic transport	758	13	11.41	0.00196	100860818,102171675,102173301,102179247,102179815,102181566,102185100,102187898,102191427,106503396,108634615,108635484,Capra_hircus_newGene_31712
Biological Process	GO:0006895	Golgi to endosome transport	14	0	0.21	0.00196	0.00196
Biological Process	GO:0030855	epithelial cell differentiation	489	7	7.36	0.00197	102,168,294,102,173,000,000,000,000,000,000,000,000,000,000,000,000,000,000,000,000
Biological Process	GO:0015031	protein transport	1123	25	16.91	0.002	100860818,100861396,102169659,102169766,102171675,102172157,102174047,102174556,102176200,102179649,102181242,102181566,102184081,102184510,102185100,102187898,102188509,102188551,102188694,102189382,106503396,108634615,108635484,Capra_hircus_newGene_31712,Capra_hircus_newGene_34487
Biological Process	GO:0072178	nephric duct morphogenesis	11	0	0.17	0.00201	0.00201
Biological Process	GO:0048193	Golgi vesicle transport	185	5	2.79	0.00203	100,861,396,102,181,000,000,000,000,000,000,000,000,000,000
Biological Process	GO:0006469	negative regulation of protein kinase activity	196	3	2.95	0.00203	102,173,301,102,184,000,000,000,000
Biological Process	GO:0061000	negative regulation of dendritic spine development	7	0	0.11	0.00205	0.00205
Biological Process	GO:0046885	regulation of hormone biosynthetic process	13	2	0.2	0.00206	100,861,306,102,183,000
Biological Process	GO:0044262	cellular carbohydrate metabolic process	224	3	3.37	0.00207	102,174,047,102,181,000,000,000,000
Biological Process	GO:0030838	positive regulation of actin filament polymerization	86	3	1.29	0.00212	102,169,637,102,173,000,000,000,000
Biological Process	GO:0048872	homeostasis of number of cells	221	2	3.33	0.00213	102,181,582,108,636,000
Biological Process	GO:0045596	negative regulation of cell differentiation	536	11	8.07	0.00213	100,861,194,102,172,000,000,000,000,000,000,000,000,000,000,000,000,000,000,000,000,000,000,000,000,000,000,000,000,000,000,000,000
Biological Process	GO:0038083	peptidyl-tyrosine autophosphorylation	41	0	0.62	0.00215	0.00215
Biological Process	GO:0001502	cartilage condensation	20	0	0.3	0.00215	0.00215
Biological Process	GO:0008105	asymmetric protein localization	14	0	0.21	0.00217	0.00217
Biological Process	GO:0070979	protein K11-linked ubiquitination	24	0	0.36	0.00217	0.00217
Biological Process	GO:0018205	peptidyl-lysine modification	188	4	2.83	0.00229	102,176,852,102,177,000,000,000,000,000,000,000
Biological Process	GO:0060054	positive regulation of epithelial cell proliferation involved in wound healing	7	0	0.11	0.00237	0.00237
Biological Process	GO:0045732	positive regulation of protein catabolic process	141	2	2.12	0.00237	102,179,118,102,184,000
Biological Process	GO:2001022	positive regulation of response to DNA damage stimulus	62	3	0.93	0.00239	102,175,719,102,180,000,000,000,000
Biological Process	GO:0051298	centrosome duplication	54	1	0.81	0.0024	102188875
Biological Process	GO:0006732	coenzyme metabolic process	171	0	2.57	0.0024	0.0024
Biological Process	GO:0002697	regulation of immune effector process	315	4	4.74	0.00243	100,861,306,102,179,000,000,000,000,000,000,000
Biological Process	GO:0071479	cellular response to ionizing radiation	50	1	0.75	0.00244	100860818
Biological Process	GO:0014070	response to organic cyclic compound	476	3	7.17	0.00251	100,861,189,102,168,000,000,000,000
Biological Process	GO:0048609	multicellular organismal reproductive process	537	9	8.08	0.00252	100,861,189,102,174,000,000,000,000,000,000,000,000,000,000,000,000,000,000,000,000,000,000,000,000,000,000
Biological Process	GO:0009118	regulation of nucleoside metabolic process	508	14	7.65	0.00254	100,861,194,102,170,000,000,000,000,000,000,000,000,000,000,000,000,000,000,000,000,000,000,000,000,000,000,000,000,000,000,000,000,000,000,000,000,000,000,000,000,000
Biological Process	GO:0051128	regulation of cellular component organization	1796	34	27.04	0.00256	100860818,100861189,102169637,102169766,102171521,102173037,102173357,102173812,102174047,102176882,102177760,102178785,102180590,102182627,102182940,102183227,102183321,102183325,102183759,102184724,102186373,102186726,102187036,102187872,102188509,102188601,102188875,102191126,102191266,106503193,106503750,106503941,108633220,108636584
Biological Process	GO:0010763	positive regulation of fibroblast migration	9	1	0.14	0.00257	100860971
Biological Process	GO:0032608	interferon-beta production	42	1	0.63	0.0026	102174975
Biological Process	GO:0048754	branching morphogenesis of an epithelial tube	148	4	2.23	0.00261	102,169,297,102,171,000,000,000,000,000,000,000
Biological Process	GO:0018108	peptidyl-tyrosine phosphorylation	271	5	4.08	0.00265	100,861,189,102,173,000,000,000,000,000,000,000,000,000,000
Biological Process	GO:0014706	striated muscle tissue development	312	4	4.7	0.00266	102,174,007,102,183,000,000,000,000,000,000,000
Biological Process	GO:0033327	Leydig cell differentiation	9	1	0.14	0.00267	102174007
Biological Process	GO:0048704	embryonic skeletal system morphogenesis	94	2	1.42	0.00268	102,174,007,102,182,000
Biological Process	GO:0000187	activation of MAPK activity	77	2	1.16	0.0027	100,860,971,100,861,000
Biological Process	GO:0046130	purine ribonucleoside catabolic process	507	14	7.63	0.0027	100,861,194,102,170,000,000,000,000,000,000,000,000,000,000,000,000,000,000,000,000,000,000,000,000,000,000,000,000,000,000,000,000,000,000,000,000,000,000,000,000,000
Biological Process	GO:0006364	rRNA processing	170	6	2.56	0.00271	102,169,752,102,175,000,000,000,000,000,000,000,000,000,000,000,000,000
Biological Process	GO:2000810	regulation of bicellular tight junction assembly	11	0	0.17	0.00271	0.00271
Biological Process	GO:0002822	regulation of adaptive immune response based on somatic recombination of immune receptors built from immunoglobulin superfamily domains	101	1	1.52	0.00272	102179118
Biological Process	GO:0002824	positive regulation of adaptive immune response based on somatic recombination of immune receptors built from immunoglobulin superfamily domains	51	0	0.77	0.00275	0.00275
Biological Process	GO:0031077	post-embryonic camera-type eye development	7	0	0.11	0.00276	0.00276
Biological Process	GO:0007517	muscle organ development	295	4	4.44	0.0028	102,171,801,102,183,000,000,000,000,000,000,000
Biological Process	GO:0006066	alcohol metabolic process	240	2	3.61	0.00283	102,181,242,108,635,000
Biological Process	GO:0045893	positive regulation of transcription, DNA-templated	1213	20	18.26	0.00285	102168698,102172028,102172625,102174701,102176200,102176852,102176882,102181695,102182680,102183027,102183609,102184081,102184180,102185413,102186373,102186671,102187036,102188726,102190662,Capra_hircus_newGene_24472
Biological Process	GO:0010558	negative regulation of macromolecule biosynthetic process	1089	21	16.39	0.00287	100,861,189,102,169,000,000,000,000,000,000,000,000,000,000,000,000,000,000,000,000,000,000,000,000,000,000,000,000,000,000,000,000,000,000,000,000,000,000,000,000,000,000,000,000,000,000,000,000,000,000,000,000,000,000,000,000,000,000,000,000,000,000
Biological Process	GO:0006695	cholesterol biosynthetic process	38	1	0.57	0.00288	102181242
Biological Process	GO:0016485	protein processing	392	4	5.9	0.00293	100,860,971,102,179,000,000,000,000,000,000,000
Biological Process	GO:0019226	transmission of nerve impulse	125	2	1.88	0.00295	102,177,937,102,178,000
Biological Process	GO:0060713	labyrinthine layer morphogenesis	20	1	0.3	0.00296	102186363
Biological Process	GO:1902533	positive regulation of intracellular signal transduction	695	13	10.46	0.00298	100,860,818,100,860,000,000,000,000,000,000,000,000,000,000,000,000,000,000,000,000,000,000,000,000,000,000,000,000,000,000,000,000,000,000,000,000,000,000
Biological Process	GO:0051091	positive regulation of sequence-specific DNA binding transcription factor activity	184	3	2.77	0.00298	100,861,194,102,171,000,000,000,000
Biological Process	GO:0016358	dendrite development	142	3	2.14	0.00298	100,861,189,102,177,000,000,000,000
Biological Process	GO:0006915	apoptotic process	1391	23	20.94	0.003	100860818,100860971,100861189,100861194,102169488,102171521,102173037,102180333,102181566,102182627,102182889,102183227,102183475,102184180,102184724,102185182,102185620,102188590,102188993,102190038,102191126,102191266,Capra_hircus_newGene_55941
Biological Process	GO:0090151	establishment of protein localization to mitochondrial membrane	8	0	0.12	0.00303	0.00303
Biological Process	GO:0065003	macromolecular complex assembly	1246	32	18.76	0.00303	100860818,102168544,102169141,102169637,102170246,102170668,102171521,102171675,102173357,102174047,102176048,102176852,102177735,102178081,102179247,102179649,102180549,102180590,102182160,102182940,102183475,102184180,102184724,102185319,102186726,102187036,102187069,102188509,102188726,102190662,102191126,106503941
Biological Process	GO:0000165	MAPK cascade	619	14	9.32	0.00304	100,860,971,100,861,000,000,000,000,000,000,000,000,000,000,000,000,000,000,000,000,000,000,000,000,000,000,000,000,000,000,000,000,000,000,000,000,000,000,000,000,000
Biological Process	GO:0021700	developmental maturation	200	4	3.01	0.00304	100,861,194,102,172,000,000,000,000,000,000,000
Biological Process	GO:0019395	fatty acid oxidation	69	0	1.04	0.00308	0.00308
Biological Process	GO:0009154	purine ribonucleotide catabolic process	515	15	7.75	0.00309	100,861,194,102,170,000,000,000,000,000,000,000,000,000,000,000,000,000,000,000,000,000,000,000,000,000,000,000,000,000,000,000,000,000,000,000,000,000,000,000,000,000,000,000,000
Biological Process	GO:0045071	negative regulation of viral genome replication	31	3	0.47	0.00309	100,861,194,102,171,000,000,000,000
Biological Process	GO:0044283	small molecule biosynthetic process	373	7	5.62	0.00314	102,179,594,102,181,000,000,000,000,000,000,000,000,000,000,000,000,000,000,000,000
Biological Process	GO:0009066	aspartate family amino acid metabolic process	38	1	0.57	0.00315	102179594
Biological Process	GO:0030195	negative regulation of blood coagulation	27	1	0.41	0.00317	100860971
Biological Process	GO:0051899	membrane depolarization	106	4	1.6	0.00317	100,861,189,102,177,000,000,000,000,000,000,000
Biological Process	GO:0048843	negative regulation of axon extension involved in axon guidance	26	1	0.39	0.0032	102183759
Biological Process	GO:0003143	embryonic heart tube morphogenesis	51	0	0.77	0.00324	0.00324
Biological Process	GO:0046777	protein autophosphorylation	206	4	3.1	0.00331	102,171,521,102,174,000,000,000,000,000,000,000
Biological Process	GO:0031327	negative regulation of cellular biosynthetic process	1134	21	17.07	0.00331	100,861,189,102,169,000,000,000,000,000,000,000,000,000,000,000,000,000,000,000,000,000,000,000,000,000,000,000,000,000,000,000,000,000,000,000,000,000,000,000,000,000,000,000,000,000,000,000,000,000,000,000,000,000,000,000,000,000,000,000,000,000,000
Biological Process	GO:0000470	maturation of LSU-rRNA	26	0	0.39	0.00332	0.00332
Biological Process	GO:0019932	second-messenger-mediated signaling	162	5	2.44	0.00333	100,860,971,102,172,000,000,000,000,000,000,000,000,000,000
Biological Process	GO:0010862	positive regulation of pathway-restricted SMAD protein phosphorylation	42	0	0.63	0.00334	0.00334
Biological Process	GO:0032722	positive regulation of chemokine production	30	2	0.45	0.00338	100,861,306,102,171,000
Biological Process	GO:0007030	Golgi organization	86	4	1.29	0.00338	102,170,885,102,172,000,000,000,000,000,000,000
Biological Process	GO:0022604	regulation of cell morphogenesis	440	11	6.62	0.00339	102,173,037,102,173,000,000,000,000,000,000,000,000,000,000,000,000,000,000,000,000,000,000,000,000,000,000,000,000,000,000,000,000
Biological Process	GO:0060284	regulation of cell development	701	12	10.55	0.0034	100,860,818,100,861,000,000,000,000,000,000,000,000,000,000,000,000,000,000,000,000,000,000,000,000,000,000,000,000,000,000,000,000,000,000,000
Biological Process	GO:0050829	defense response to Gram-negative bacterium	32	1	0.48	0.00342	102181582
Biological Process	GO:2000765	regulation of cytoplasmic translation	9	0	0.14	0.00345	0.00345
Biological Process	GO:0002703	regulation of leukocyte mediated immunity	125	3	1.88	0.0035	102,179,118,102,181,000,000,000,000
Biological Process	GO:0001894	tissue homeostasis	168	4	2.53	0.00352	100,861,194,102,172,000,000,000,000,000,000,000
Biological Process	GO:0002274	myeloid leukocyte activation	121	4	1.82	0.00352	100,860,971,102,178,000,000,000,000,000,000,000
Biological Process	GO:0045786	negative regulation of cell cycle	218	6	3.28	0.00353	100,860,818,100,860,000,000,000,000,000,000,000,000,000,000,000,000,000
Biological Process	GO:0042307	positive regulation of protein import into nucleus	75	0	1.13	0.00356	0.00356
Biological Process	GO:0032940	secretion by cell	670	11	10.09	0.0036	100,861,189,100,861,000,000,000,000,000,000,000,000,000,000,000,000,000,000,000,000,000,000,000,000,000,000,000,000,000,000,000,000
Biological Process	GO:0050663	cytokine secretion	137	3	2.06	0.00361	102,176,200,102,184,000,000,000,000
Biological Process	GO:0097305	response to alcohol	109	1	1.64	0.00361	102191126
Biological Process	GO:0070265	necrotic cell death	31	0	0.47	0.00362	0.00362
Biological Process	GO:0009207	purine ribonucleoside triphosphate catabolic process	497	14	7.48	0.00362	100,861,194,102,170,000,000,000,000,000,000,000,000,000,000,000,000,000,000,000,000,000,000,000,000,000,000,000,000,000,000,000,000,000,000,000,000,000,000,000,000,000
Biological Process	GO:0030900	forebrain development	334	6	5.03	0.00369	100,860,818,102,173,000,000,000,000,000,000,000,000,000,000,000,000,000
Biological Process	GO:0030835	negative regulation of actin filament depolymerization	29	1	0.44	0.00372	102188601
Biological Process	GO:0051293	establishment of spindle localization	33	2	0.5	0.00376	102,171,384,102,183,000
Biological Process	GO:0045892	negative regulation of transcription, DNA-templated	920	17	13.85	0.00378	102,169,488,102,172,000,000,000,000,000,000,000,000,000,000,000,000,000,000,000,000,000,000,000,000,000,000,000,000,000,000,000,000,000,000,000,000,000,000,000,000,000,000,000,000,000,000,000,000,000,000
Biological Process	GO:0033121	regulation of purine nucleotide catabolic process	496	14	7.47	0.00384	100,861,194,102,170,000,000,000,000,000,000,000,000,000,000,000,000,000,000,000,000,000,000,000,000,000,000,000,000,000,000,000,000,000,000,000,000,000,000,000,000,000
Biological Process	GO:0046132	pyrimidine ribonucleoside biosynthetic process	19	1	0.29	0.0039	102190038
Biological Process	GO:0009220	pyrimidine ribonucleotide biosynthetic process	19	1	0.29	0.0039	102190038
Biological Process	GO:0051054	positive regulation of DNA metabolic process	127	5	1.91	0.00393	102,175,719,102,176,000,000,000,000,000,000,000,000,000,000
Biological Process	GO:0043491	protein kinase B signaling	126	2	1.9	0.00394	100,860,971,102,176,000
Biological Process	GO:0042531	positive regulation of tyrosine phosphorylation of STAT protein	41	1	0.62	0.00397	102188086
Biological Process	GO:0046148	pigment biosynthetic process	45	1	0.68	0.00403	102190252
Biological Process	GO:0033157	regulation of intracellular protein transport	225	0	3.39	0.00405	0.00405
Biological Process	GO:0030238	male sex determination	13	0	0.2	0.00407	0.00407
Biological Process	GO:0032846	positive regulation of homeostatic process	89	5	1.34	0.0041	100,861,189,102,172,000,000,000,000,000,000,000,000,000,000
Biological Process	GO:1901701	cellular response to oxygen-containing compound	582	15	8.76	0.00417	100,860,818,100,861,000,000,000,000,000,000,000,000,000,000,000,000,000,000,000,000,000,000,000,000,000,000,000,000,000,000,000,000,000,000,000,000,000,000,000,000,000,000,000,000
Biological Process	GO:0001702	gastrulation with mouth forming second	27	0	0.41	0.00419	0.00419
Biological Process	GO:0019058	viral life cycle	185	9	2.79	0.0042	100,861,194,102,169,000,000,000,000,000,000,000,000,000,000,000,000,000,000,000,000,000,000,000,000,000,000
Biological Process	GO:0080135	regulation of cellular response to stress	458	9	6.9	0.00427	102,169,488,102,171,000,000,000,000,000,000,000,000,000,000,000,000,000,000,000,000,000,000,000,000,000,000
Biological Process	GO:0051224	negative regulation of protein transport	130	1	1.96	0.00427	102188694
Biological Process	GO:0043154	negative regulation of cysteine-type endopeptidase activity involved in apoptotic process	66	2	0.99	0.00428	100,860,971,102,185,000
Biological Process	GO:0030730	sequestering of triglyceride	15	0	0.23	0.00432	0.00432
Biological Process	GO:0048589	developmental growth	319	9	4.8	0.00433	102,173,037,102,173,000,000,000,000,000,000,000,000,000,000,000,000,000,000,000,000,000,000,000,000,000,000
Biological Process	GO:0044257	cellular protein catabolic process	606	7	9.12	0.00433	102,169,918,102,172,000,000,000,000,000,000,000,000,000,000,000,000,000,000,000,000
Biological Process	GO:0030199	collagen fibril organization	35	2	0.53	0.00433	102,187,872,108,633,000
Biological Process	GO:0045926	negative regulation of growth	180	4	2.71	0.00434	102,173,037,102,183,000,000,000,000,000,000,000
Biological Process	GO:0048730	epidermis morphogenesis	31	0	0.47	0.00435	0.00435
Biological Process	GO:0043393	regulation of protein binding	151	1	2.27	0.00438	102182889
Biological Process	GO:0010256	endomembrane system organization	409	14	6.16	0.00438	102,169,766,102,170,000,000,000,000,000,000,000,000,000,000,000,000,000,000,000,000,000,000,000,000,000,000,000,000,000,000,000,000,000,000,000,000,000,000,000,000,000
Biological Process	GO:0060429	epithelium development	924	19	13.91	0.00439	100,860,818,102,168,000,000,000,000,000,000,000,000,000,000,000,000,000,000,000,000,000,000,000,000,000,000,000,000,000,000,000,000,000,000,000,000,000,000,000,000,000,000,000,000,000,000,000,000,000,000,000,000,000,000,000,000
Biological Process	GO:0045944	positive regulation of transcription from RNA polymerase II promoter	950	12	14.3	0.0044	102,168,698,102,172,000,000,000,000,000,000,000,000,000,000,000,000,000,000,000,000,000,000,000,000,000,000,000,000,000,000,000,000,000,000,000
Biological Process	GO:0033993	response to lipid	445	11	6.7	0.00441	100,861,189,100,861,000,000,000,000,000,000,000,000,000,000,000,000,000,000,000,000,000,000,000,000,000,000,000,000,000,000,000,000
Biological Process	GO:0009063	cellular amino acid catabolic process	84	2	1.26	0.00442	102,179,594,102,188,000
Biological Process	GO:0061136	regulation of proteasomal protein catabolic process	127	0	1.91	0.00443	0.00443
Biological Process	GO:0010743	regulation of macrophage derived foam cell differentiation	15	0	0.23	0.00446	0.00446
Biological Process	GO:0051100	negative regulation of binding	109	1	1.64	0.00453	102182889
Biological Process	GO:0060395	SMAD protein signal transduction	57	1	0.86	0.00456	102177320
Biological Process	GO:0060346	bone trabecula formation	11	1	0.17	0.00459	102172625
Biological Process	GO:0051783	regulation of nuclear division	127	3	1.91	0.00459	102,180,590,102,182,000,000,000,000
Biological Process	GO:0010640	regulation of platelet-derived growth factor receptor signaling pathway	13	0	0.2	0.0046	0.0046
Biological Process	GO:0031584	activation of phospholipase D activity	6	0	0.09	0.0046	0.0046
Biological Process	GO:0009130	pyrimidine nucleoside monophosphate biosynthetic process	10	0	0.15	0.0046	0.0046
Biological Process	GO:0008283	cell proliferation	1532	26	23.06	0.00461	100860971,100861189,100861194,102168488,102168698,102169297,102171521,102171801,102173037,102173357,102174947,102175719,102176200,102178438,102178785,102181582,102181684,102182284,102183475,102184081,102184510,102184724,102185687,102186373,102188086,106502686
Biological Process	GO:0000902	cell morphogenesis	997	16	15.01	0.00463	102,168,947,102,171,000,000,000,000,000,000,000,000,000,000,000,000,000,000,000,000,000,000,000,000,000,000,000,000,000,000,000,000,000,000,000,000,000,000,000,000,000,000,000,000,000,000,000
Biological Process	GO:0001655	urogenital system development	277	7	4.17	0.00464	102,169,297,102,171,000,000,000,000,000,000,000,000,000,000,000,000,000,000,000,000
Biological Process	GO:0060056	mammary gland involution	11	0	0.17	0.00468	0.00468
Biological Process	GO:0044708	single-organism behavior	319	7	4.8	0.00474	100,860,971,100,861,000,000,000,000,000,000,000,000,000,000,000,000,000,000,000,000
Biological Process	GO:0030203	glycosaminoglycan metabolic process	78	0	1.17	0.00479	0.00479
Biological Process	GO:0051797	regulation of hair follicle development	16	0	0.24	0.0049	0.0049
Biological Process	GO:0001707	mesoderm formation	67	1	1.01	0.00496	102181695
Biological Process	GO:0043567	regulation of insulin-like growth factor receptor signaling pathway	19	0	0.29	0.00497	0.00497
Biological Process	GO:0006261	DNA-dependent DNA replication	103	2	1.55	0.00501	102,182,284,102,187,000
Biological Process	GO:0050767	regulation of neurogenesis	502	11	7.56	0.00504	100,860,818,102,173,000,000,000,000,000,000,000,000,000,000,000,000,000,000,000,000,000,000,000,000,000,000,000,000,000,000,000,000
Biological Process	GO:0042116	macrophage activation	38	1	0.57	0.00506	100860971
Biological Process	GO:0072657	protein localization to membrane	326	8	4.91	0.00507	102,169,766,102,171,000,000,000,000,000,000,000,000,000,000,000,000,000,000,000,000,000,000,000
Biological Process	GO:0007270	neuron-neuron synaptic transmission	96	0	1.45	0.00508	0.00508
Biological Process	GO:0034198	cellular response to amino acid starvation	23	1	0.35	0.00511	102171521
Biological Process	GO:0009888	tissue development	1574	28	23.7	0.00512	100860818,100861189,100861194,102168294,102169297,102171617,102171801,102173037,102173046,102174007,102177760,102178106,102179034,102179883,102180424,102181695,102182680,102182889,102183475,102183759,102184510,102186363,102187036,102187872,102188405,102191126,108633206,108633220
Biological Process	GO:0050808	synapse organization	162	1	2.44	0.00513	100861189
Biological Process	GO:0003158	endothelium development	89	3	1.34	0.00514	100,860,818,102,179,000,000,000,000
Biological Process	GO:0030326	embryonic limb morphogenesis	122	0	1.84	0.00516	0.00516
Biological Process	GO:0060558	regulation of calcidiol 1-monooxygenase activity	7	0	0.11	0.00534	0.00534
Biological Process	GO:0051445	regulation of meiotic cell cycle	38	0	0.57	0.00535	0.00535
Biological Process	GO:0071425	hematopoietic stem cell proliferation	18	1	0.27	0.00538	102171521
Biological Process	GO:0009887	animal organ morphogenesis	811	15	12.21	0.00539	100,861,194,102,171,000,000,000,000,000,000,000,000,000,000,000,000,000,000,000,000,000,000,000,000,000,000,000,000,000,000,000,000,000,000,000,000,000,000,000,000,000,000,000,000
Biological Process	GO:0007611	learning or memory	149	2	2.24	0.00544	102,181,695,102,191,000
Biological Process	GO:0030098	lymphocyte differentiation	299	0	4.5	0.00546	0.00546
Biological Process	GO:0070233	negative regulation of T cell apoptotic process	15	0	0.23	0.00551	0.00551
Biological Process	GO:2000114	regulation of establishment of cell polarity	14	1	0.21	0.00551	102174047
Biological Process	GO:0032612	interleukin-1 production	48	2	0.72	0.00558	100,861,189,102,188,000
Biological Process	GO:0043010	camera-type eye development	249	1	3.75	0.00558	102174007
Biological Process	GO:0009953	dorsal/ventral pattern formation	91	0	1.37	0.0056	0.0056
Biological Process	GO:0030593	neutrophil chemotaxis	72	4	1.08	0.00565	102,170,644,102,173,000,000,000,000,000,000,000
Biological Process	GO:0060348	bone development	142	3	2.14	0.00565	100,861,194,102,179,000,000,000,000
Biological Process	GO:0008045	motor neuron axon guidance	28	3	0.42	0.00566	102,173,812,102,177,000,000,000,000
Biological Process	GO:0031640	killing of cells of other organism	19	2	0.29	0.00566	100,861,169,102,181,000
Biological Process	GO:0071941	nitrogen cycle metabolic process	11	0	0.17	0.00568	0.00568
Biological Process	GO:0030324	lung development	168	3	2.53	0.00574	102,171,801,102,174,000,000,000,000
Biological Process	GO:0007417	central nervous system development	667	11	10.04	0.00575	100,860,818,102,173,000,000,000,000,000,000,000,000,000,000,000,000,000,000,000,000,000,000,000,000,000,000,000,000,000,000,000,000
Biological Process	GO:2000406	positive regulation of T cell migration	17	1	0.26	0.00575	102170644
Biological Process	GO:1901605	alpha-amino acid metabolic process	182	2	2.74	0.00576	102,179,594,102,188,000
Biological Process	GO:0031532	actin cytoskeleton reorganization	80	3	1.2	0.00578	100,860,818,102,174,000,000,000,000
Biological Process	GO:0032868	response to insulin	142	3	2.14	0.00581	100,861,306,102,183,000,000,000,000
Biological Process	GO:0044793	negative regulation by host of viral process	6	2	0.09	0.00582	100,861,194,106,502,000
Biological Process	GO:0033365	protein localization to organelle	592	12	8.91	0.00588	102169478,102174539,102180590,102182940,102184024,102185100,102185620,102187036,102187898,108634615,108635484,Capra_hircus_newGene_31712
Biological Process	GO:0030278	regulation of ossification	155	5	2.33	0.00597	100,861,194,102,182,000,000,000,000,000,000,000,000,000,000
Biological Process	GO:0008654	phospholipid biosynthetic process	124	1	1.87	0.00598	102169969
Biological Process	GO:0044259	multicellular organismal macromolecule metabolic process	46	4	0.69	0.00602	102,182,889,102,183,000,000,000,000,000,000,000
Biological Process	GO:0045637	regulation of myeloid cell differentiation	151	4	2.27	0.00603	100,861,194,102,172,000,000,000,000,000,000,000
Biological Process	GO:0032680	regulation of tumor necrosis factor production	81	4	1.22	0.00604	100,860,971,100,861,000,000,000,000,000,000,000
Biological Process	GO:0045080	positive regulation of chemokine biosynthetic process	9	0	0.14	0.00605	0.00605
Biological Process	GO:0045599	negative regulation of fat cell differentiation	39	1	0.59	0.00606	106503750
Biological Process	GO:2001233	regulation of apoptotic signaling pathway	329	5	4.95	0.00606	100,860,971,102,169,000,000,000,000,000,000,000,000,000,000
Biological Process	GO:0071363	cellular response to growth factor stimulus	387	7	5.83	0.00608	100,860,971,102,178,000,000,000,000,000,000,000,000,000,000,000,000,000,000,000,000
Biological Process	GO:0010758	regulation of macrophage chemotaxis	16	1	0.24	0.0061	102190100
Biological Process	GO:1900542	regulation of purine nucleotide metabolic process	598	16	9	0.00612	100,860,971,100,861,000,000,000,000,000,000,000,000,000,000,000,000,000,000,000,000,000,000,000,000,000,000,000,000,000,000,000,000,000,000,000,000,000,000,000,000,000,000,000,000,000,000,000
Biological Process	GO:0060272	embryonic skeletal joint morphogenesis	12	0	0.18	0.00615	0.00615
Biological Process	GO:0031331	positive regulation of cellular catabolic process	179	0	2.69	0.00622	0.00622
Biological Process	GO:0042102	positive regulation of T cell proliferation	72	1	1.08	0.00631	102188086
Biological Process	GO:0006282	regulation of DNA repair	67	3	1.01	0.00633	102,175,719,102,180,000,000,000,000
Biological Process	GO:0032272	negative regulation of protein polymerization	47	2	0.71	0.00634	102,174,047,102,191,000
Biological Process	GO:0002699	positive regulation of immune effector process	123	1	1.85	0.00638	100861306
Biological Process	GO:0009062	fatty acid catabolic process	62	0	0.93	0.0064	0.0064
Biological Process	GO:0043984	histone H4-K16 acetylation	22	0	0.33	0.00645	0.00645
Biological Process	GO:0061448	connective tissue development	226	3	3.4	0.00651	102,179,883,102,187,000,000,000,000
Biological Process	GO:0008610	lipid biosynthetic process	425	7	6.4	0.00653	102,169,969,102,181,000,000,000,000,000,000,000,000,000,000,000,000,000,000,000,000
Biological Process	GO:0060384	innervation	24	1	0.36	0.00657	102191189
Biological Process	GO:1900077	negative regulation of cellular response to insulin stimulus	25	0	0.38	0.00657	0.00657
Biological Process	GO:0043123	positive regulation of I-kappaB kinase/NF-kappaB signaling	131	3	1.97	0.00658	100,860,818,100,861,000,000,000,000
Biological Process	GO:0015850	organic hydroxy compound transport	152	3	2.29	0.00659	100,861,189,100,861,000,000,000,000
Biological Process	GO:0070085	glycosylation	230	6	3.46	0.00663	102,170,892,102,174,000,000,000,000,000,000,000,000,000,000,000,000,000
Biological Process	GO:0007008	outer mitochondrial membrane organization	7	0	0.11	0.00664	0.00664
Biological Process	GO:0051052	regulation of DNA metabolic process	276	7	4.16	0.00668	102,175,719,102,176,000,000,000,000,000,000,000,000,000,000,000,000,000,000,000,000
Biological Process	GO:0042787	protein ubiquitination involved in ubiquitin-dependent protein catabolic process	123	2	1.85	0.0067	102,169,918,102,186,000
Biological Process	GO:0018107	peptidyl-threonine phosphorylation	71	0	1.07	0.00675	0.00675
Biological Process	GO:0002526	acute inflammatory response	74	4	1.11	0.00677	100,861,306,102,179,000,000,000,000,000,000,000
Biological Process	GO:0006575	cellular modified amino acid metabolic process	159	0	2.39	0.00678	0.00678
Biological Process	GO:0090068	positive regulation of cell cycle process	173	5	2.6	0.00679	100,860,818,102,175,000,000,000,000,000,000,000,000,000,000
Biological Process	GO:0009100	glycoprotein metabolic process	307	7	4.62	0.00681	102,170,892,102,174,000,000,000,000,000,000,000,000,000,000,000,000,000,000,000,000
Biological Process	GO:0010575	positive regulation of vascular endothelial growth factor production	22	1	0.33	0.00681	102183027
Biological Process	GO:0001895	retina homeostasis	53	2	0.8	0.00683	100,861,194,102,183,000
Biological Process	GO:0042445	hormone metabolic process	129	7	1.94	0.00684	100,861,306,102,174,000,000,000,000,000,000,000,000,000,000,000,000,000,000,000,000
Biological Process	GO:0032479	regulation of type I interferon production	49	1	0.74	0.0069	102174975
Biological Process	GO:0032870	cellular response to hormone stimulus	324	7	4.88	0.00699	100,861,189,100,861,000,000,000,000,000,000,000,000,000,000,000,000,000,000,000,000
Biological Process	GO:0007620	copulation	8	0	0.12	0.00703	0.00703
Biological Process	GO:0061371	determination of heart left/right asymmetry	48	0	0.72	0.00704	0.00704
Biological Process	GO:0002573	myeloid leukocyte differentiation	155	3	2.33	0.00704	100,861,194,102,172,000,000,000,000
Biological Process	GO:0007059	chromosome segregation	193	3	2.91	0.00705	102,180,590,102,182,000,000,000,000
Biological Process	GO:0010954	positive regulation of protein processing	115	0	1.73	0.00709	0.00709
Biological Process	GO:2000045	regulation of G1/S transition of mitotic cell cycle	77	0	1.16	0.0071	0.0071
Biological Process	GO:0031023	microtubule organizing center organization	100	2	1.51	0.00716	102,168,544,102,188,000
Biological Process	GO:0031663	lipopolysaccharide-mediated signaling pathway	47	1	0.71	0.00718	100861194
Biological Process	GO:0001935	endothelial cell proliferation	91	4	1.37	0.00718	100,860,971,100,861,000,000,000,000,000,000,000
Biological Process	GO:0051188	cofactor biosynthetic process	109	0	1.64	0.0072	0.0072
Biological Process	GO:0048066	developmental pigmentation	45	0	0.68	0.00727	0.00727
Biological Process	GO:0021546	rhombomere development	7	0	0.11	0.00729	0.00729
Biological Process	GO:0090502	RNA phosphodiester bond hydrolysis, endonucleolytic	58	1	0.87	0.00733	102185100
Biological Process	GO:0046637	regulation of alpha-beta T cell differentiation	37	0	0.56	0.00734	0.00734
Biological Process	GO:0046686	response to cadmium ion	7	0	0.11	0.00734	0.00734
Biological Process	GO:0048732	gland development	327	5	4.92	0.00735	102,171,801,102,173,000,000,000,000,000,000,000,000,000,000
Biological Process	GO:0035195	gene silencing by miRNA	38	1	0.57	0.00737	102186726
Biological Process	GO:0044706	multi-multicellular organism process	117	1	1.76	0.00737	100861189
Biological Process	GO:0051101	regulation of DNA binding	72	1	1.08	0.00739	102182889
Biological Process	GO:0002718	regulation of cytokine production involved in immune response	47	1	0.71	0.00743	100861306
Biological Process	GO:0071695	anatomical structure maturation	42	2	0.63	0.00745	100,861,194,102,179,000
Biological Process	GO:0050729	positive regulation of inflammatory response	64	2	0.96	0.00745	100,861,306,102,173,000
Biological Process	GO:0070243	regulation of thymocyte apoptotic process	10	0	0.15	0.00747	0.00747
Biological Process	GO:0001523	retinoid metabolic process	39	1	0.59	0.00751	102190100
Biological Process	GO:0046039	GTP metabolic process	465	14	7	0.00753	102,170,644,102,170,000,000,000,000,000,000,000,000,000,000,000,000,000,000,000,000,000,000,000,000,000,000,000,000,000,000,000,000,000,000,000,000,000,000,000,000,000
Biological Process	GO:0032570	response to progesterone	9	0	0.14	0.00755	0.00755
Biological Process	GO:0032635	interleukin-6 production	95	3	1.43	0.00757	100,861,189,102,174,000,000,000,000
Biological Process	GO:0090026	positive regulation of monocyte chemotaxis	14	1	0.21	0.00757	102188993
Biological Process	GO:0060685	regulation of prostatic bud formation	6	0	0.09	0.00759	0.00759
Biological Process	GO:0006984	ER-nucleus signaling pathway	63	2	0.95	0.00775	102,171,521,102,172,000
Biological Process	GO:0050715	positive regulation of cytokine secretion	71	2	1.07	0.00779	102,176,200,102,184,000
Biological Process	GO:0048384	retinoic acid receptor signaling pathway	46	0	0.69	0.00781	0.00781
Biological Process	GO:0010243	response to organonitrogen compound	401	7	6.04	0.00799	100,861,306,102,174,000,000,000,000,000,000,000,000,000,000,000,000,000,000,000,000
Biological Process	GO:0002689	negative regulation of leukocyte chemotaxis	13	1	0.2	0.00803	102191126
Biological Process	GO:1901890	positive regulation of cell junction assembly	18	0	0.27	0.00805	0.00805
Biological Process	GO:0043436	oxoacid metabolic process	845	8	12.72	0.00805	102,174,691,102,175,000,000,000,000,000,000,000,000,000,000,000,000,000,000,000,000,000,000,000
Biological Process	GO:0006939	smooth muscle contraction	68	1	1.02	0.00807	102184857
Biological Process	GO:0048858	cell projection morphogenesis	598	10	9	0.00812	102,168,947,102,173,000,000,000,000,000,000,000,000,000,000,000,000,000,000,000,000,000,000,000,000,000,000,000,000,000
Biological Process	GO:0000070	mitotic sister chromatid segregation	77	2	1.16	0.00812	102,180,590,102,182,000
Biological Process	GO:0070372	regulation of ERK1 and ERK2 cascade	202	3	3.04	0.00817	102,170,644,102,173,000,000,000,000
Biological Process	GO:0030072	peptide hormone secretion	161	3	2.42	0.00818	100,861,189,100,861,000,000,000,000
Biological Process	GO:0006473	protein acetylation	160	4	2.41	0.00821	102,176,852,102,177,000,000,000,000,000,000,000
Biological Process	GO:0014902	myotube differentiation	126	1	1.9	0.00822	102172028
Biological Process	GO:0071805	potassium ion transmembrane transport	165	0	2.48	0.00828	0.00828
Biological Process	GO:0030198	extracellular matrix organization	169	7	2.54	0.00837	102,174,007,102,181,000,000,000,000,000,000,000,000,000,000,000,000,000,000,000,000
Biological Process	GO:0009451	RNA modification	114	1	1.72	0.00839	102175719
Biological Process	GO:0042110	T cell activation	376	1	5.66	0.00844	102188086
Biological Process	GO:0071221	cellular response to bacterial lipopeptide	6	0	0.09	0.00846	0.00846
Biological Process	GO:0045414	regulation of interleukin-8 biosynthetic process	10	0	0.15	0.00848	0.00848
Biological Process	GO:0042832	defense response to protozoan	17	0	0.26	0.00855	0.00855
Biological Process	GO:0030574	collagen catabolic process	16	1	0.24	0.00857	102183473
Biological Process	GO:0035234	ectopic germ cell programmed cell death	9	0	0.14	0.00857	0.00857
Biological Process	GO:0072177	mesonephric duct development	7	0	0.11	0.00859	0.00859
Biological Process	GO:0032637	interleukin-8 production	58	0	0.87	0.0086	0.0086
Biological Process	GO:0007566	embryo implantation	33	0	0.5	0.0086	0.0086
Biological Process	GO:0032007	negative regulation of TOR signaling	24	0	0.36	0.00863	0.00863
Biological Process	GO:0007009	plasma membrane organization	239	10	3.6	0.00864	102,169,766,102,171,000,000,000,000,000,000,000,000,000,000,000,000,000,000,000,000,000,000,000,000,000,000,000,000,000
Biological Process	GO:0040014	regulation of multicellular organism growth	83	0	1.25	0.00865	0.00865
Biological Process	GO:0051346	negative regulation of hydrolase activity	362	10	5.45	0.00867	100,860,971,100,861,000,000,000,000,000,000,000,000,000,000,000,000,000,000,000,000,000,000,000,000,000,000,000,000,000
Biological Process	GO:0006054	N-acetylneuraminate metabolic process	6	0	0.09	0.00868	0.00868
Biological Process	GO:0007589	body fluid secretion	55	1	0.83	0.00872	102169766
Biological Process	GO:0046513	ceramide biosynthetic process	42	1	0.63	0.00872	102191019
Biological Process	GO:0090150	establishment of protein localization to membrane	221	5	3.33	0.00875	102,171,801,102,181,000,000,000,000,000,000,000,000,000,000
Biological Process	GO:0090263	positive regulation of canonical Wnt signaling pathway	66	0	0.99	0.00878	0.00878
Biological Process	GO:0010639	negative regulation of organelle organization	243	6	3.66	0.00881	102,174,047,102,184,000,000,000,000,000,000,000,000,000,000,000,000,000
Biological Process	GO:0006643	membrane lipid metabolic process	141	2	2.12	0.00882	102,169,969,102,191,000
Biological Process	GO:1900120	regulation of receptor binding	16	0	0.24	0.00887	0.00887
Biological Process	GO:0001885	endothelial cell development	51	1	0.77	0.00892	102182889
Biological Process	GO:0014912	negative regulation of smooth muscle cell migration	10	1	0.15	0.00896	102191126
Biological Process	GO:0070507	regulation of microtubule cytoskeleton organization	120	2	1.81	0.009	102,184,724,102,188,000
Biological Process	GO:0046890	regulation of lipid biosynthetic process	97	1	1.46	0.00901	102181242
Biological Process	GO:0043903	regulation of symbiosis, encompassing mutualism through parasitism	147	6	2.21	0.00902	100,861,194,102,171,000,000,000,000,000,000,000,000,000,000,000,000,000
Biological Process	GO:0010692	regulation of alkaline phosphatase activity	7	1	0.11	0.00907	102172625
Biological Process	GO:0042147	retrograde transport, endosome to Golgi	61	1	0.92	0.00911	102169659
Biological Process	GO:0006457	protein folding	171	2	2.57	0.00916	100861116,Capra_hircus_newGene_43324
Biological Process	GO:0010890	positive regulation of sequestering of triglyceride	7	0	0.11	0.00917	0.00917
Biological Process	GO:0030534	adult behavior	131	2	1.97	0.00917	100,861,189,102,191,000
Biological Process	GO:0006875	cellular metal ion homeostasis	336	4	5.06	0.00919	100,861,189,102,170,000,000,000,000,000,000,000
Biological Process	GO:0043241	protein complex disassembly	113	3	1.7	0.0092	102,168,890,102,184,000,000,000,000
Biological Process	GO:0042993	positive regulation of transcription factor import into nucleus	42	0	0.63	0.00923	0.00923
Biological Process	GO:0006953	acute-phase response	28	0	0.42	0.00925	0.00925
Biological Process	GO:0046635	positive regulation of alpha-beta T cell activation	43	0	0.65	0.00927	0.00927
Biological Process	GO:0071453	cellular response to oxygen levels	82	0	1.23	0.00929	0.00929
Biological Process	GO:0007160	cell-matrix adhesion	150	4	2.26	0.0093	100,860,971,102,179,000,000,000,000,000,000,000
Biological Process	GO:0055081	anion homeostasis	35	1	0.53	0.00931	102181242
Biological Process	GO:0032725	positive regulation of granulocyte macrophage colony-stimulating factor production	8	0	0.12	0.00933	0.00933
Biological Process	GO:0010628	positive regulation of gene expression	1350	21	20.32	0.00933	102168698,102172028,102172625,102174701,102176200,102176852,102176882,102181695,102182680,102183027,102183609,102184081,102184180,102184510,102185413,102186373,102186671,102187036,102188726,102190662,Capra_hircus_newGene_24472
Biological Process	GO:0032799	low-density lipoprotein receptor particle metabolic process	10	0	0.15	0.00934	0.00934
Biological Process	GO:0007568	aging	111	5	1.67	0.00937	102,174,947,102,176,000,000,000,000,000,000,000,000,000,000
Biological Process	GO:0006413	translational initiation	200	4	3.01	0.00937	102,171,521,102,177,000,000,000,000,000,000,000
Biological Process	GO:0030488	tRNA methylation	23	0	0.35	0.00937	0.00937
Biological Process	GO:0006470	protein dephosphorylation	201	0	3.03	0.0094	0.0094
Biological Process	GO:1902107	positive regulation of leukocyte differentiation	106	2	1.6	0.0094	102,172,625,102,184,000
Biological Process	GO:0097094	craniofacial suture morphogenesis	13	0	0.2	0.00942	0.00942
Biological Process	GO:0032530	regulation of microvillus organization	9	0	0.14	0.00943	0.00943
Biological Process	GO:0021612	facial nerve structural organization	9	1	0.14	0.00945	102173812
Biological Process	GO:0031060	regulation of histone methylation	57	1	0.86	0.00945	102186373
Biological Process	GO:0070647	protein modification by small protein conjugation or removal	786	7	11.83	0.00947	102,169,478,102,169,000,000,000,000,000,000,000,000,000,000,000,000,000,000,000,000
Biological Process	GO:0045669	positive regulation of osteoblast differentiation	53	2	0.8	0.00947	100,861,194,102,188,000
Biological Process	GO:0022409	positive regulation of cell-cell adhesion	35	0	0.53	0.0095	0.0095
Biological Process	GO:0071248	cellular response to metal ion	75	1	1.13	0.00952	108635273
Biological Process	GO:0060795	cell fate commitment involved in formation of primary germ layer	31	0	0.47	0.00956	0.00956
Biological Process	GO:0031670	cellular response to nutrient	18	0	0.27	0.0096	0.0096
Biological Process	GO:0034308	primary alcohol metabolic process	30	0	0.45	0.00963	0.00963
Biological Process	GO:0046364	monosaccharide biosynthetic process	58	0	0.87	0.00963	0.00963
Biological Process	GO:0045672	positive regulation of osteoclast differentiation	18	1	0.27	0.00964	102172625
Biological Process	GO:0031400	negative regulation of protein modification process	378	6	5.69	0.00973	102,169,637,102,173,000,000,000,000,000,000,000,000,000,000,000,000,000
Biological Process	GO:0042118	endothelial cell activation	8	1	0.12	0.00975	102188726
Biological Process	GO:0006739	NADP metabolic process	32	0	0.48	0.0098	0.0098
Biological Process	GO:0032147	activation of protein kinase activity	178	3	2.68	0.00986	100,860,971,100,861,000,000,000,000
Biological Process	GO:0006298	mismatch repair	21	0	0.32	0.00986	0.00986
Biological Process	GO:0048477	oogenesis	65	0	0.98	0.00986	0.00986
Biological Process	GO:0048008	platelet-derived growth factor receptor signaling pathway	41	1	0.62	0.00989	102174007
Biological Process	GO:0045063	T-helper 1 cell differentiation	14	0	0.21	0.0099	0.0099
Biological Process	GO:0061525	hindgut development	6	0	0.09	0.00991	0.00991
Biological Process	GO:0071897	DNA biosynthetic process	100	3	1.51	0.00993	102,170,426,102,176,000,000,000,000
Biological Process	GO:1902582	single-organism intracellular transport	1115	25	16.79	0.00993	100860818,100861396,102169659,102170885,102171675,102171695,102172028,102172157,102173301,102179815,102181242,102181566,102183227,102184081,102185100,102186926,102187898,102188509,102188551,102191427,106503396,108634615,108635484,Capra_hircus_newGene_31712,Capra_hircus_newGene_34487
Biological Process	GO:0010811	positive regulation of cell-substrate adhesion	82	1	1.23	0.00999	102183243
Biological Process	GO:0031952	regulation of protein autophosphorylation	29	0	0.44	0.01	0.01
Biological Process	GO:0051603	proteolysis involved in cellular protein catabolic process	580	6	8.73	0.01002	102,169,918,102,172,000,000,000,000,000,000,000,000,000,000,000,000,000
Biological Process	GO:0002064	epithelial cell development	201	3	3.03	0.01003	102,173,046,102,182,000,000,000,000
Biological Process	GO:0048017	inositol lipid-mediated signaling	121	0	1.82	0.01006	0.01006
Biological Process	GO:0050865	regulation of cell activation	350	3	5.27	0.01009	100,860,971,102,188,000,000,000,000
Biological Process	GO:0006887	exocytosis	270	5	4.06	0.01013	102,169,659,102,173,000,000,000,000,000,000,000,000,000,000
Biological Process	GO:0030799	regulation of cyclic nucleotide metabolic process	99	2	1.49	0.01014	100,860,971,102,172,000
Biological Process	GO:0042493	response to drug	139	2	2.09	0.01015	100,860,971,102,190,000
Biological Process	GO:0048813	dendrite morphogenesis	87	1	1.31	0.0102	102191266
Biological Process	GO:2000378	negative regulation of reactive oxygen species metabolic process	20	0	0.3	0.01023	0.01023
Biological Process	GO:0006475	internal protein amino acid acetylation	136	3	2.05	0.01023	102,176,852,102,177,000,000,000,000
Biological Process	GO:0046627	negative regulation of insulin receptor signaling pathway	24	0	0.36	0.01029	0.01029
Biological Process	GO:2001243	negative regulation of intrinsic apoptotic signaling pathway	77	1	1.16	0.01029	102180333
Biological Process	GO:0045017	glycerolipid biosynthetic process	127	1	1.91	0.01033	102169969
Biological Process	GO:1901617	organic hydroxy compound biosynthetic process	153	2	2.3	0.01037	102,181,242,108,635,000
Biological Process	GO:0048262	determination of dorsal/ventral asymmetry	7	0	0.11	0.01039	0.01039
Biological Process	GO:0048263	determination of dorsal identity	7	0	0.11	0.01039	0.01039
Biological Process	GO:0050804	modulation of chemical synaptic transmission	169	0	2.54	0.0104	0.0104
Biological Process	GO:0015908	fatty acid transport	49	1	0.74	0.01045	100860971
Biological Process	GO:0006349	regulation of gene expression by genetic imprinting	14	0	0.21	0.01045	0.01045
Biological Process	GO:0044110	growth involved in symbiotic interaction	17	0	0.26	0.01046	0.01046
Biological Process	GO:0044116	growth of symbiont involved in interaction with host	17	0	0.26	0.01046	0.01046
Biological Process	GO:0044117	growth of symbiont in host	17	0	0.26	0.01046	0.01046
Biological Process	GO:1903322	positive regulation of protein modification by small protein conjugation or removal	98	1	1.48	0.01046	102183027
Biological Process	GO:0009408	response to heat	65	1	0.98	0.01047	Capra_hircus_newGene_43324
Biological Process	GO:0045359	positive regulation of interferon-beta biosynthetic process	7	0	0.11	0.01049	0.01049
Biological Process	GO:0031577	spindle checkpoint	33	1	0.5	0.01053	102184724
Biological Process	GO:0033124	obsolete regulation of GTP catabolic process	451	13	6.79	0.01053	102,170,644,102,170,000,000,000,000,000,000,000,000,000,000,000,000,000,000,000,000,000,000,000,000,000,000,000,000,000,000,000,000,000,000,000,000,000,000
Biological Process	GO:0043087	regulation of GTPase activity	451	13	6.79	0.01053	102,170,644,102,170,000,000,000,000,000,000,000,000,000,000,000,000,000,000,000,000,000,000,000,000,000,000,000,000,000,000,000,000,000,000,000,000,000,000
Biological Process	GO:0006184	obsolete GTP catabolic process	451	13	6.79	0.01053	102,170,644,102,170,000,000,000,000,000,000,000,000,000,000,000,000,000,000,000,000,000,000,000,000,000,000,000,000,000,000,000,000,000,000,000,000,000,000
Biological Process	GO:0014821	phasic smooth muscle contraction	12	1	0.18	0.01053	102184857
Biological Process	GO:0070234	positive regulation of T cell apoptotic process	12	0	0.18	0.01068	0.01068
Biological Process	GO:0051255	spindle midzone assembly	8	0	0.12	0.0107	0.0107
Biological Process	GO:0048666	neuron development	788	14	11.86	0.01073	100,861,189,102,168,000,000,000,000,000,000,000,000,000,000,000,000,000,000,000,000,000,000,000,000,000,000,000,000,000,000,000,000,000,000,000,000,000,000,000,000,000
Biological Process	GO:1901213	regulation of transcription from RNA polymerase II promoter involved in heart development	12	0	0.18	0.01074	0.01074
Biological Process	GO:0097191	extrinsic apoptotic signaling pathway	211	5	3.18	0.01079	100,860,971,102,169,000,000,000,000,000,000,000,000,000,000
Biological Process	GO:0019627	urea metabolic process	10	0	0.15	0.01082	0.01082
Biological Process	GO:0010921	regulation of phosphatase activity	108	2	1.63	0.01093	102,172,625,102,183,000
Biological Process	GO:0032648	regulation of interferon-beta production	40	1	0.6	0.01095	102174975
Biological Process	GO:0072507	divalent inorganic cation homeostasis	287	3	4.32	0.01095	100,861,189,102,171,000,000,000,000
Biological Process	GO:0051302	regulation of cell division	231	8	3.48	0.011	100860818,102169297,102180590,102182940,102184724,108634615,108635484,Capra_hircus_newGene_31712
Biological Process	GO:0044265	cellular macromolecule catabolic process	771	10	11.61	0.01101	102,169,918,102,172,000,000,000,000,000,000,000,000,000,000,000,000,000,000,000,000,000,000,000,000,000,000,000,000,000
Biological Process	GO:0006892	post-Golgi vesicle-mediated transport	66	2	0.99	0.01106	102,181,566,106,503,000
Biological Process	GO:0019076	viral release from host cell	31	0	0.47	0.01109	0.01109
Biological Process	GO:0031398	positive regulation of protein ubiquitination	91	0	1.37	0.01112	0.01112
Biological Process	GO:0051532	regulation of NFAT protein import into nucleus	12	0	0.18	0.01118	0.01118
Biological Process	GO:1903035	negative regulation of response to wounding	84	4	1.26	0.01121	100,861,189,102,173,000,000,000,000,000,000,000
Biological Process	GO:0051240	positive regulation of multicellular organismal process	512	9	7.71	0.01121	100,860,971,100,861,000,000,000,000,000,000,000,000,000,000,000,000,000,000,000,000,000,000,000,000,000,000
Biological Process	GO:0043413	macromolecule glycosylation	220	6	3.31	0.01122	102,170,892,102,174,000,000,000,000,000,000,000,000,000,000,000,000,000
Biological Process	GO:0006486	protein glycosylation	220	6	3.31	0.01122	102,170,892,102,174,000,000,000,000,000,000,000,000,000,000,000,000,000
Biological Process	GO:0051053	negative regulation of DNA metabolic process	83	1	1.25	0.01129	102184180
Biological Process	GO:1902932	positive regulation of alcohol biosynthetic process	15	1	0.23	0.01131	102181242
Biological Process	GO:0048469	cell maturation	126	2	1.9	0.01132	102,172,028,102,190,000
Biological Process	GO:0071281	cellular response to iron ion	11	0	0.17	0.01133	0.01133
Biological Process	GO:0006399	tRNA metabolic process	152	1	2.29	0.01136	102189221
Biological Process	GO:0032922	circadian regulation of gene expression	47	0	0.71	0.01139	0.01139
Biological Process	GO:0032667	regulation of interleukin-23 production	8	0	0.12	0.01144	0.01144
Biological Process	GO:0032627	interleukin-23 production	8	0	0.12	0.01144	0.01144
Biological Process	GO:0060271	cilium assembly	101	1	1.52	0.01148	102183227
Biological Process	GO:0048678	response to axon injury	25	0	0.38	0.01151	0.01151
Biological Process	GO:0072503	cellular divalent inorganic cation homeostasis	271	3	4.08	0.01158	100,861,189,102,171,000,000,000,000
Biological Process	GO:0045935	positive regulation of nucleobase-containing compound metabolic process	1400	24	21.08	0.01162	102168698,102172028,102172157,102172625,102174701,102175719,102176200,102176852,102176882,102180590,102181695,102182680,102182940,102183027,102183609,102184081,102184180,102185413,102186373,102186671,102187036,102188726,102190662,Capra_hircus_newGene_24472
Biological Process	GO:0051798	positive regulation of hair follicle development	11	0	0.17	0.01166	0.01166
Biological Process	GO:0009790	embryo development	907	18	13.65	0.01166	102,171,462,102,171,000,000,000,000,000,000,000,000,000,000,000,000,000,000,000,000,000,000,000,000,000,000,000,000,000,000,000,000,000,000,000,000,000,000,000,000,000,000,000,000,000,000,000,000,000,000,000,000,000
Biological Process	GO:0070230	positive regulation of lymphocyte apoptotic process	18	0	0.27	0.01167	0.01167
Biological Process	GO:0001947	heart looping	46	0	0.69	0.01167	0.01167
Biological Process	GO:0072522	purine-containing compound biosynthetic process	206	4	3.1	0.01169	102,172,157,102,185,000,000,000,000,000,000,000
Biological Process	GO:0050764	regulation of phagocytosis	51	1	0.77	0.0117	106503193
Biological Process	GO:0007586	digestion	88	4	1.32	0.01175	100,861,189,102,171,000,000,000,000,000,000,000
Biological Process	GO:0046323	glucose import	57	2	0.86	0.01192	100,861,306,102,190,000
Biological Process	GO:0048814	regulation of dendrite morphogenesis	51	1	0.77	0.01192	102191266
Biological Process	GO:1902930	regulation of alcohol biosynthetic process	36	1	0.54	0.01204	102181242
Biological Process	GO:0002158	osteoclast proliferation	8	1	0.12	0.01209	102185687
Biological Process	GO:0031348	negative regulation of defense response	96	4	1.45	0.01211	100,861,189,102,173,000,000,000,000,000,000,000
Biological Process	GO:0008217	regulation of blood pressure	123	3	1.85	0.01211	100,861,306,102,185,000,000,000,000
Biological Process	GO:0019228	neuronal action potential	100	2	1.51	0.01212	102,177,937,102,178,000
Biological Process	GO:0045620	negative regulation of lymphocyte differentiation	27	0	0.41	0.01219	0.01219
Biological Process	GO:0070266	necroptotic process	23	0	0.35	0.0122	0.0122
Biological Process	GO:0007129	synapsis	35	0	0.53	0.01223	0.01223
Biological Process	GO:0048566	embryonic digestive tract development	32	3	0.48	0.01228	102,174,007,102,178,000,000,000,000
Biological Process	GO:0045667	regulation of osteoblast differentiation	96	4	1.45	0.01228	100,861,194,102,182,000,000,000,000,000,000,000
Biological Process	GO:0045664	regulation of neuron differentiation	412	10	6.2	0.01229	100,860,818,102,173,000,000,000,000,000,000,000,000,000,000,000,000,000,000,000,000,000,000,000,000,000,000,000,000,000
Biological Process	GO:0043388	positive regulation of DNA binding	31	0	0.47	0.0123	0.0123
Biological Process	GO:0031069	hair follicle morphogenesis	27	0	0.41	0.01231	0.01231
Biological Process	GO:0006417	regulation of translation	235	3	3.54	0.01233	100,860,971,102,171,000,000,000,000
Biological Process	GO:0031223	auditory behavior	7	0	0.11	0.01233	0.01233
Biological Process	GO:0002312	B cell activation involved in immune response	55	0	0.83	0.01237	0.01237
Biological Process	GO:0006635	fatty acid beta-oxidation	51	0	0.77	0.01239	0.01239
Biological Process	GO:0046501	protoporphyrinogen IX metabolic process	11	0	0.17	0.01243	0.01243
Biological Process	GO:0015931	nucleobase-containing compound transport	133	2	2	0.01244	102,179,815,102,191,000
Biological Process	GO:0070838	divalent metal ion transport	308	7	4.64	0.01246	102,171,695,102,172,000,000,000,000,000,000,000,000,000,000,000,000,000,000,000,000
Biological Process	GO:0045947	negative regulation of translational initiation	12	0	0.18	0.01246	0.01246
Biological Process	GO:0048146	positive regulation of fibroblast proliferation	41	0	0.62	0.01247	0.01247
Biological Process	GO:0048284	organelle fusion	161	2	2.42	0.01254	102,169,766,102,175,000
Biological Process	GO:0044033	multi-organism metabolic process	44	2	0.66	0.01256	102,178,438,102,185,000
Biological Process	GO:0015909	long-chain fatty acid transport	30	1	0.45	0.01256	100860971
Biological Process	GO:1901069	guanosine-containing compound catabolic process	455	13	6.85	0.01258	102,170,644,102,170,000,000,000,000,000,000,000,000,000,000,000,000,000,000,000,000,000,000,000,000,000,000,000,000,000,000,000,000,000,000,000,000,000,000
Biological Process	GO:0043112	receptor metabolic process	141	4	2.12	0.01261	102178438,108634615,108635484,Capra_hircus_newGene_31712
Biological Process	GO:0010888	negative regulation of lipid storage	12	1	0.18	0.01261	102181242
Biological Process	GO:0010718	positive regulation of epithelial to mesenchymal transition	28	0	0.42	0.01264	0.01264
Biological Process	GO:0000910	cytokinesis	132	6	1.99	0.01269	100860818,102171675,102184724,108634615,108635484,Capra_hircus_newGene_31712
Biological Process	GO:0055072	iron ion homeostasis	64	1	0.96	0.01272	100861194
Biological Process	GO:0050773	regulation of dendrite development	75	1	1.13	0.01273	102191266
Biological Process	GO:0006636	unsaturated fatty acid biosynthetic process	38	3	0.57	0.01275	102,184,926,106,502,000,000,000,000
Biological Process	GO:0070192	chromosome organization involved in meiotic cell cycle	49	0	0.74	0.01275	0.01275
Biological Process	GO:0051702	interaction with symbiont	49	4	0.74	0.01283	100,861,194,102,169,000,000,000,000,000,000,000
Biological Process	GO:0045176	apical protein localization	9	0	0.14	0.01286	0.01286
Biological Process	GO:0009057	macromolecule catabolic process	964	18	14.51	0.01287	102169918,102172025,102175719,102179118,102179883,102183473,102184180,102184724,102185100,102186637,102188509,102188875,102190154,108634615,108635484,108635536,Capra_hircus_newGene_1406,Capra_hircus_newGene_31712
Biological Process	GO:0006661	phosphatidylinositol biosynthetic process	57	1	0.86	0.01287	102169969
Biological Process	GO:0050688	regulation of defense response to virus	131	0	1.97	0.0129	0.0129
Biological Process	GO:0031929	TOR signaling	75	2	1.13	0.01291	102,184,024,102,185,000
Biological Process	GO:0000245	spliceosomal complex assembly	39	2	0.59	0.01291	102,178,081,102,179,000
Biological Process	GO:0001937	negative regulation of endothelial cell proliferation	29	2	0.44	0.01292	100,860,971,100,861,000
Biological Process	GO:1900024	regulation of substrate adhesion-dependent cell spreading	35	0	0.53	0.01294	0.01294
Biological Process	GO:0046474	glycerophospholipid biosynthetic process	100	1	1.51	0.013	102169969
Biological Process	GO:1901739	regulation of myoblast fusion	20	0	0.3	0.01301	0.01301
Biological Process	GO:0051694	pointed-end actin filament capping	7	0	0.11	0.01301	0.01301
Biological Process	GO:0090128	regulation of synapse maturation	12	0	0.18	0.01303	0.01303
Biological Process	GO:0050728	negative regulation of inflammatory response	77	4	1.16	0.01308	100,861,189,102,173,000,000,000,000,000,000,000
Biological Process	GO:0070374	positive regulation of ERK1 and ERK2 cascade	148	3	2.23	0.01311	102,170,644,102,173,000,000,000,000
Biological Process	GO:0060174	limb bud formation	10	1	0.15	0.01312	102183759
Biological Process	GO:0001824	blastocyst development	69	0	1.04	0.01317	0.01317
Biological Process	GO:0035385	Roundabout signaling pathway	11	2	0.17	0.01319	100,860,818,102,191,000
Biological Process	GO:0009404	toxin metabolic process	6	0	0.09	0.01322	0.01322
Biological Process	GO:0042177	negative regulation of protein catabolic process	66	0	0.99	0.01322	0.01322
Biological Process	GO:0048333	mesodermal cell differentiation	29	1	0.44	0.01324	102181695
Biological Process	GO:0036294	cellular response to decreased oxygen levels	76	0	1.14	0.01333	0.01333
Biological Process	GO:0031396	regulation of protein ubiquitination	163	0	2.45	0.01333	0.01333
Biological Process	GO:0045103	intermediate filament-based process	39	3	0.59	0.01338	102,178,106,102,180,000,000,000,000
Biological Process	GO:0001541	ovarian follicle development	47	0	0.71	0.01344	0.01344
Biological Process	GO:0002702	positive regulation of production of molecular mediator of immune response	35	1	0.53	0.01346	100861306
Biological Process	GO:0051709	regulation of killing of cells of other organism	7	1	0.11	0.0135	102181582
Biological Process	GO:0032941	secretion by tissue	52	1	0.78	0.01352	102169766
Biological Process	GO:0071900	regulation of protein serine/threonine kinase activity	358	5	5.39	0.01359	100,860,818,100,860,000,000,000,000,000,000,000,000,000,000
Biological Process	GO:0009208	pyrimidine ribonucleoside triphosphate metabolic process	15	1	0.23	0.01361	102190038
Biological Process	GO:0061512	protein localization to cilium	28	2	0.42	0.01364	102,169,478,102,174,000
Biological Process	GO:0097300	programmed necrotic cell death	28	0	0.42	0.01365	0.01365
Biological Process	GO:0007033	vacuole organization	117	2	1.76	0.01368	102,169,766,102,176,000
Biological Process	GO:0042095	interferon-gamma biosynthetic process	14	0	0.21	0.01382	0.01382
Biological Process	GO:0045834	positive regulation of lipid metabolic process	102	4	1.54	0.01387	102181242,108634615,108635484,Capra_hircus_newGene_31712
Biological Process	GO:0035988	chondrocyte proliferation	13	1	0.2	0.01387	100861194
Biological Process	GO:0035630	bone mineralization involved in bone maturation	9	1	0.14	0.0139	100861194
Biological Process	GO:0031290	retinal ganglion cell axon guidance	16	1	0.24	0.0139	102191126
Biological Process	GO:0022407	regulation of cell-cell adhesion	93	0	1.4	0.01391	0.01391
Biological Process	GO:0051693	actin filament capping	26	0	0.39	0.01394	0.01394
Biological Process	GO:0072001	renal system development	242	7	3.64	0.01396	102,169,297,102,171,000,000,000,000,000,000,000,000,000,000,000,000,000,000,000,000
Biological Process	GO:2000679	positive regulation of transcription regulatory region DNA binding	11	0	0.17	0.01418	0.01418
Biological Process	GO:0008625	extrinsic apoptotic signaling pathway via death domain receptors	75	2	1.13	0.01425	100,860,971,102,185,000
Biological Process	GO:0018393	internal peptidyl-lysine acetylation	130	3	1.96	0.01426	102,176,852,102,177,000,000,000,000
Biological Process	GO:0043410	positive regulation of MAPK cascade	364	6	5.48	0.0143	100,860,971,100,861,000,000,000,000,000,000,000,000,000,000,000,000,000
Biological Process	GO:1901361	organic cyclic compound catabolic process	777	18	11.7	0.01431	100,861,194,102,170,000,000,000,000,000,000,000,000,000,000,000,000,000,000,000,000,000,000,000,000,000,000,000,000,000,000,000,000,000,000,000,000,000,000,000,000,000,000,000,000,000,000,000,000,000,000,000,000,000
Biological Process	GO:0070534	protein K63-linked ubiquitination	38	0	0.57	0.01439	0.01439
Biological Process	GO:0002200	somatic diversification of immune receptors	57	0	0.86	0.01447	0.01447
Biological Process	GO:0045880	positive regulation of smoothened signaling pathway	22	0	0.33	0.01448	0.01448
Biological Process	GO:0051249	regulation of lymphocyte activation	281	1	4.23	0.01448	102188086
Biological Process	GO:0060363	cranial suture morphogenesis	8	0	0.12	0.0145	0.0145
Biological Process	GO:0051048	negative regulation of secretion	131	4	1.97	0.01452	100,861,189,102,182,000,000,000,000,000,000,000
Biological Process	GO:0007612	learning	99	0	1.49	0.01454	0.01454
Biological Process	GO:0046889	positive regulation of lipid biosynthetic process	41	1	0.62	0.01456	102181242
Biological Process	GO:0007281	germ cell development	201	0	3.03	0.0146	0.0146
Biological Process	GO:0017157	regulation of exocytosis	143	4	2.15	0.01462	102,169,659,102,173,000,000,000,000,000,000,000
Biological Process	GO:0051817	modification of morphology or physiology of other organism involved in symbiotic interaction	66	4	0.99	0.01462	100,861,194,102,169,000,000,000,000,000,000,000
Biological Process	GO:0072511	divalent inorganic cation transport	310	7	4.67	0.01467	102,171,695,102,172,000,000,000,000,000,000,000,000,000,000,000,000,000,000,000,000
Biological Process	GO:0022029	telencephalon cell migration	56	1	0.84	0.0147	102191126
Biological Process	GO:0007595	lactation	24	0	0.36	0.01473	0.01473
Biological Process	GO:0051851	modification by host of symbiont morphology or physiology	48	4	0.72	0.0148	100,861,194,102,169,000,000,000,000,000,000,000
Biological Process	GO:0006140	regulation of nucleotide metabolic process	609	16	9.17	0.01485	100,860,971,100,861,000,000,000,000,000,000,000,000,000,000,000,000,000,000,000,000,000,000,000,000,000,000,000,000,000,000,000,000,000,000,000,000,000,000,000,000,000,000,000,000,000,000,000
Biological Process	GO:0043547	positive regulation of GTPase activity	405	12	6.1	0.01487	102,170,644,102,170,000,000,000,000,000,000,000,000,000,000,000,000,000,000,000,000,000,000,000,000,000,000,000,000,000,000,000,000,000,000,000
Biological Process	GO:0036124	histone H3-K9 trimethylation	13	0	0.2	0.01488	0.01488
Biological Process	GO:0031529	ruffle organization	40	0	0.6	0.0149	0.0149
Biological Process	GO:1902115	regulation of organelle assembly	100	2	1.51	0.01491	102,183,227,102,188,000
Biological Process	GO:0032874	positive regulation of stress-activated MAPK cascade	65	2	0.98	0.01493	102,171,521,102,176,000
Biological Process	GO:0048806	genitalia development	45	1	0.68	0.01495	102174007
Biological Process	GO:0007519	skeletal muscle tissue development	176	1	2.65	0.01504	102183475
Biological Process	GO:0007423	sensory organ development	460	10	6.93	0.01508	102,171,617,102,173,000,000,000,000,000,000,000,000,000,000,000,000,000,000,000,000,000,000,000,000,000,000,000,000,000
Biological Process	GO:0033044	regulation of chromosome organization	190	5	2.86	0.01508	102,176,882,102,180,000,000,000,000,000,000,000,000,000,000
Biological Process	GO:0032963	collagen metabolic process	45	4	0.68	0.0151	102,182,889,102,183,000,000,000,000,000,000,000
Biological Process	GO:0048025	negative regulation of mRNA splicing, via spliceosome	19	1	0.29	0.01512	102179247
Biological Process	GO:0071360	cellular response to exogenous dsRNA	12	0	0.18	0.01513	0.01513
Biological Process	GO:2000351	regulation of endothelial cell apoptotic process	33	1	0.5	0.0152	100860971
Biological Process	GO:0042306	regulation of protein import into nucleus	140	0	2.11	0.01523	0.01523
Biological Process	GO:0045348	positive regulation of MHC class II biosynthetic process	7	0	0.11	0.01527	0.01527
Biological Process	GO:0002753	cytoplasmic pattern recognition receptor signaling pathway	26	0	0.39	0.01528	0.01528
Biological Process	GO:0048871	multicellular organismal homeostasis	223	6	3.36	0.01528	100,861,189,100,861,000,000,000,000,000,000,000,000,000,000,000,000,000
Biological Process	GO:0060670	branching involved in labyrinthine layer morphogenesis	13	0	0.2	0.01529	0.01529
Biological Process	GO:0034976	response to endoplasmic reticulum stress	138	4	2.08	0.01532	100,860,971,102,171,000,000,000,000,000,000,000
Biological Process	GO:0051495	positive regulation of cytoskeleton organization	156	4	2.35	0.01553	100,860,818,102,169,000,000,000,000,000,000,000
Biological Process	GO:0002698	negative regulation of immune effector process	62	2	0.93	0.01562	102,179,118,106,503,000
Biological Process	GO:2000241	regulation of reproductive process	83	4	1.25	0.01563	102,173,184,102,183,000,000,000,000,000,000,000
Biological Process	GO:0060972	left/right pattern formation	19	0	0.29	0.01567	0.01567
Biological Process	GO:0045862	positive regulation of proteolysis	101	0	1.52	0.01567	0.01567
Biological Process	GO:1902041	regulation of extrinsic apoptotic signaling pathway via death domain receptors	43	2	0.65	0.01587	100,860,971,102,185,000
Biological Process	GO:0060664	epithelial cell proliferation involved in salivary gland morphogenesis	6	0	0.09	0.01589	0.01589
Biological Process	GO:1902186	regulation of viral release from host cell	29	0	0.44	0.0159	0.0159
Biological Process	GO:0006986	response to unfolded protein	66	3	0.99	0.0159	100,860,971,102,171,000,000,000,000
Biological Process	GO:0016573	histone acetylation	128	3	1.93	0.01593	102,176,852,102,177,000,000,000,000
Biological Process	GO:0071622	regulation of granulocyte chemotaxis	31	4	0.47	0.01594	102,178,438,102,188,000,000,000,000,000,000,000
Biological Process	GO:0046639	negative regulation of alpha-beta T cell differentiation	12	0	0.18	0.01596	0.01596
Biological Process	GO:0045936	negative regulation of phosphate metabolic process	368	9	5.54	0.01599	102,169,488,102,169,000,000,000,000,000,000,000,000,000,000,000,000,000,000,000,000,000,000,000,000,000,000
Biological Process	GO:0010563	negative regulation of phosphorus metabolic process	368	9	5.54	0.01599	102,169,488,102,169,000,000,000,000,000,000,000,000,000,000,000,000,000,000,000,000,000,000,000,000,000,000
Biological Process	GO:0008366	axon ensheathment	78	0	1.17	0.01599	0.01599
Biological Process	GO:0007272	ensheathment of neurons	78	0	1.17	0.01599	0.01599
Biological Process	GO:0031109	microtubule polymerization or depolymerization	71	1	1.07	0.01602	102184724
Biological Process	GO:0043568	positive regulation of insulin-like growth factor receptor signaling pathway	8	0	0.12	0.01604	0.01604
Biological Process	GO:1900745	positive regulation of p38MAPK cascade	11	0	0.17	0.01605	0.01605
Biological Process	GO:0010744	positive regulation of macrophage derived foam cell differentiation	8	0	0.12	0.01608	0.01608
Biological Process	GO:0048701	embryonic cranial skeleton morphogenesis	49	2	0.74	0.01612	102,174,007,102,182,000
Biological Process	GO:2000725	regulation of cardiac muscle cell differentiation	13	0	0.2	0.01615	0.01615
Biological Process	GO:0031647	regulation of protein stability	198	4	2.98	0.01619	102,178,785,102,182,000,000,000,000,000,000,000
Biological Process	GO:0042517	positive regulation of tyrosine phosphorylation of STAT protein	22	1	0.33	0.0162	102188086
Biological Process	GO:0010757	negative regulation of plasminogen activation	6	1	0.09	0.01621	100860971
Biological Process	GO:0016444	somatic cell DNA recombination	51	0	0.77	0.01624	0.01624
Biological Process	GO:0002562	somatic diversification of immune receptors via germline recombination within a single locus	51	0	0.77	0.01624	0.01624
Biological Process	GO:0071526	semaphorin-plexin signaling pathway	39	3	0.59	0.01627	102,173,812,102,177,000,000,000,000
Biological Process	GO:0032388	positive regulation of intracellular transport	190	0	2.86	0.01635	0.01635
Biological Process	GO:0007099	centriole replication	20	0	0.3	0.0164	0.0164
Biological Process	GO:1903320	regulation of protein modification by small protein conjugation or removal	179	1	2.69	0.01656	102183027
Biological Process	GO:0045444	fat cell differentiation	193	4	2.91	0.01658	102,173,882,102,188,000,000,000,000,000,000,000
Biological Process	GO:0045986	negative regulation of smooth muscle contraction	10	0	0.15	0.01658	0.01658
Biological Process	GO:0060028	convergent extension involved in axis elongation	9	0	0.14	0.01664	0.01664
Biological Process	GO:0018958	phenol-containing compound metabolic process	73	0	1.1	0.01664	0.01664
Biological Process	GO:0071417	cellular response to organonitrogen compound	271	7	4.08	0.01671	100,861,306,102,174,000,000,000,000,000,000,000,000,000,000,000,000,000,000,000,000
Biological Process	GO:0033014	tetrapyrrole biosynthetic process	24	0	0.36	0.01677	0.01677
Biological Process	GO:0048015	phosphatidylinositol-mediated signaling	117	0	1.76	0.01677	0.01677
Biological Process	GO:0060041	retina development in camera-type eye	109	1	1.64	0.01679	102174007
Biological Process	GO:0048747	muscle fiber development	96	0	1.45	0.01682	0.01682
Biological Process	GO:0034605	cellular response to heat	33	0	0.5	0.01688	0.01688
Biological Process	GO:0034504	protein localization to nucleus	203	0	3.06	0.0169	0.0169
Biological Process	GO:0051894	positive regulation of focal adhesion assembly	17	0	0.26	0.01693	0.01693
Biological Process	GO:0010470	regulation of gastrulation	36	2	0.54	0.01702	102,187,872,108,633,000
Biological Process	GO:0008037	cell recognition	86	0	1.29	0.01705	0.01705
Biological Process	GO:0043090	amino acid import	12	0	0.18	0.01707	0.01707
Biological Process	GO:0043092	L-amino acid import	12	0	0.18	0.01707	0.01707
Biological Process	GO:0031115	negative regulation of microtubule polymerization	10	0	0.15	0.01708	0.01708
Biological Process	GO:0001867	complement activation, lectin pathway	8	0	0.12	0.0171	0.0171
Biological Process	GO:0009152	purine ribonucleotide biosynthetic process	187	4	2.82	0.01714	102,172,157,102,185,000,000,000,000,000,000,000
Biological Process	GO:0032675	regulation of interleukin-6 production	90	2	1.35	0.01715	100,861,189,102,174,000
Biological Process	GO:0035966	response to topologically incorrect protein	80	3	1.2	0.01716	100,860,971,102,171,000,000,000,000
Biological Process	GO:0045342	MHC class II biosynthetic process	11	0	0.17	0.01722	0.01722
Biological Process	GO:0050798	activated T cell proliferation	34	0	0.51	0.01725	0.01725
Biological Process	GO:0030500	regulation of bone mineralization	61	2	0.92	0.01735	100,861,194,108,633,000
Biological Process	GO:0043902	positive regulation of multi-organism process	76	1	1.14	0.01737	102174556
Biological Process	GO:0002706	regulation of lymphocyte mediated immunity	97	1	1.46	0.01737	102179118
Biological Process	GO:0045981	positive regulation of nucleotide metabolic process	66	1	0.99	0.01739	102172157
Biological Process	GO:0048260	positive regulation of receptor-mediated endocytosis	40	0	0.6	0.01741	0.01741
Biological Process	GO:0018394	peptidyl-lysine acetylation	134	3	2.02	0.01742	102,176,852,102,177,000,000,000,000
Biological Process	GO:0010874	regulation of cholesterol efflux	18	1	0.27	0.01744	102181242
Biological Process	GO:0000904	cell morphogenesis involved in differentiation	680	13	10.24	0.01744	102,168,947,102,171,000,000,000,000,000,000,000,000,000,000,000,000,000,000,000,000,000,000,000,000,000,000,000,000,000,000,000,000,000,000,000,000,000,000
Biological Process	GO:2000278	regulation of DNA biosynthetic process	55	1	0.83	0.01745	102176882
Biological Process	GO:0051304	chromosome separation	19	0	0.29	0.01745	0.01745
Biological Process	GO:0031032	actomyosin structure organization	63	2	0.95	0.01745	102,174,007,102,191,000
Biological Process	GO:0016042	lipid catabolic process	222	5	3.34	0.01756	102,170,006,102,170,000,000,000,000,000,000,000,000,000,000
Biological Process	GO:0033688	regulation of osteoblast proliferation	20	3	0.3	0.01759	100,861,194,102,171,000,000,000,000
Biological Process	GO:0003006	developmental process involved in reproduction	545	9	8.2	0.01761	100,861,189,102,174,000,000,000,000,000,000,000,000,000,000,000,000,000,000,000,000,000,000,000,000,000,000
Biological Process	GO:0090306	spindle assembly involved in meiosis	6	0	0.09	0.01763	0.01763
Biological Process	GO:0048167	regulation of synaptic plasticity	89	0	1.34	0.01763	0.01763
Biological Process	GO:0007601	visual perception	118	0	1.78	0.01764	0.01764
Biological Process	GO:0045112	integrin biosynthetic process	7	2	0.11	0.01764	102,187,872,108,633,000
Biological Process	GO:0019319	hexose biosynthetic process	53	0	0.8	0.01766	0.01766
Biological Process	GO:0045104	intermediate filament cytoskeleton organization	38	3	0.57	0.01767	102,178,106,102,180,000,000,000,000
Biological Process	GO:0034114	regulation of heterotypic cell-cell adhesion	17	0	0.26	0.01769	0.01769
Biological Process	GO:0000188	inactivation of MAPK activity	21	0	0.32	0.01777	0.01777
Biological Process	GO:0060191	regulation of lipase activity	77	1	1.16	0.01788	100860818
Biological Process	GO:0009083	branched-chain amino acid catabolic process	8	1	0.12	0.01789	102188773
Biological Process	GO:0046839	phospholipid dephosphorylation	37	0	0.56	0.01789	0.01789
Biological Process	GO:0061028	establishment of endothelial barrier	39	0	0.59	0.01789	0.01789
Biological Process	GO:0006531	aspartate metabolic process	7	0	0.11	0.01796	0.01796
Biological Process	GO:0030212	hyaluronan metabolic process	21	0	0.32	0.01806	0.01806
Biological Process	GO:0007224	smoothened signaling pathway	106	0	1.6	0.01808	0.01808
Biological Process	GO:0010761	fibroblast migration	32	2	0.48	0.01816	100,860,971,102,188,000
Biological Process	GO:0051297	centrosome cycle	95	2	1.43	0.01818	102,168,544,102,188,000
Biological Process	GO:0007088	regulation of mitotic nuclear division	100	3	1.51	0.01824	102,180,590,102,182,000,000,000,000
Biological Process	GO:0001936	regulation of endothelial cell proliferation	75	4	1.13	0.01834	100,860,971,100,861,000,000,000,000,000,000,000
Biological Process	GO:0019748	secondary metabolic process	39	0	0.59	0.01842	0.01842
Biological Process	GO:0007264	small GTPase mediated signal transduction	510	9	7.68	0.01843	100,860,818,102,169,000,000,000,000,000,000,000,000,000,000,000,000,000,000,000,000,000,000,000,000,000,000
Biological Process	GO:0001660	fever generation	7	0	0.11	0.01846	0.01846
Biological Process	GO:0071222	cellular response to lipopolysaccharide	106	2	1.6	0.01848	100,861,194,102,178,000
Biological Process	GO:0006898	receptor-mediated endocytosis	216	3	3.25	0.01851	102,178,438,106,503,000,000,000,000
Biological Process	GO:0050691	regulation of defense response to virus by host	108	0	1.63	0.0186	0.0186
Biological Process	GO:0051657	maintenance of organelle location	7	1	0.11	0.01861	102170885
Biological Process	GO:0016447	somatic recombination of immunoglobulin gene segments	42	0	0.63	0.01862	0.01862
Biological Process	GO:0044087	regulation of cellular component biogenesis	624	15	9.39	0.01864	100,860,818,100,861,000,000,000,000,000,000,000,000,000,000,000,000,000,000,000,000,000,000,000,000,000,000,000,000,000,000,000,000,000,000,000,000,000,000,000,000,000,000,000,000
Biological Process	GO:0032623	interleukin-2 production	44	0	0.66	0.01864	0.01864
Biological Process	GO:2001241	positive regulation of extrinsic apoptotic signaling pathway in absence of ligand	13	0	0.2	0.01866	0.01866
Biological Process	GO:0060538	skeletal muscle organ development	182	2	2.74	0.01869	102,183,475,108,633,000
Biological Process	GO:0046164	alcohol catabolic process	43	0	0.65	0.01869	0.01869
Biological Process	GO:0051592	response to calcium ion	66	1	0.99	0.01872	100860971
Biological Process	GO:1901222	regulation of NIK/NF-kappaB signaling	31	1	0.47	0.01873	102171521
Biological Process	GO:0071456	cellular response to hypoxia	74	0	1.11	0.01876	0.01876
Biological Process	GO:0007250	activation of NF-kappaB-inducing kinase activity	11	0	0.17	0.01876	0.01876
Biological Process	GO:0070304	positive regulation of stress-activated protein kinase signaling cascade	66	2	0.99	0.01885	102,171,521,102,176,000
Biological Process	GO:0009620	response to fungus	34	2	0.51	0.01891	100,861,169,100,861,000
Biological Process	GO:1903364	positive regulation of cellular protein catabolic process	9	0	0.14	0.01898	0.01898
Biological Process	GO:0043392	negative regulation of DNA binding	36	1	0.54	0.01898	102182889
Biological Process	GO:0055076	transition metal ion homeostasis	101	2	1.52	0.01899	100,861,194,102,170,000
Biological Process	GO:0046051	UTP metabolic process	10	1	0.15	0.01902	102190038
Biological Process	GO:0048144	fibroblast proliferation	63	1	0.95	0.01906	102183475
Biological Process	GO:0002694	regulation of leukocyte activation	324	3	4.88	0.01907	100,860,971,102,188,000,000,000,000
Biological Process	GO:0051092	positive regulation of NF-kappaB transcription factor activity	100	2	1.51	0.01908	100,861,194,102,171,000
Biological Process	GO:0070542	response to fatty acid	33	1	0.5	0.01911	100861306
Biological Process	GO:0034141	positive regulation of toll-like receptor 3 signaling pathway	6	0	0.09	0.01921	0.01921
Biological Process	GO:0002381	immunoglobulin production involved in immunoglobulin mediated immune response	39	0	0.59	0.01923	0.01923
Biological Process	GO:0006164	purine nucleotide biosynthetic process	194	4	2.92	0.01932	102,172,157,102,185,000,000,000,000,000,000,000
Biological Process	GO:0042572	retinol metabolic process	22	0	0.33	0.01939	0.01939
Biological Process	GO:0009719	response to endogenous stimulus	891	17	13.41	0.01943	100,860,971,100,861,000,000,000,000,000,000,000,000,000,000,000,000,000,000,000,000,000,000,000,000,000,000,000,000,000,000,000,000,000,000,000,000,000,000,000,000,000,000,000,000,000,000,000,000,000,000
Biological Process	GO:1901215	negative regulation of neuron death	119	1	1.79	0.01948	Capra_hircus_newGene_55941
Biological Process	GO:0051353	positive regulation of oxidoreductase activity	31	0	0.47	0.01949	0.01949
Biological Process	GO:0032663	regulation of interleukin-2 production	40	0	0.6	0.01953	0.01953
Biological Process	GO:0043038	amino acid activation	52	0	0.78	0.01955	0.01955
Biological Process	GO:0043039	tRNA aminoacylation	52	0	0.78	0.01955	0.01955
Biological Process	GO:0030856	regulation of epithelial cell differentiation	109	1	1.64	0.01956	102179034
Biological Process	GO:2000242	negative regulation of reproductive process	34	1	0.51	0.01956	106502686
Biological Process	GO:0021537	telencephalon development	181	3	2.72	0.0196	102,173,812,102,179,000,000,000,000
Biological Process	GO:0045739	positive regulation of DNA repair	34	3	0.51	0.01962	102,175,719,102,180,000,000,000,000
Biological Process	GO:0070986	left/right axis specification	11	0	0.17	0.01963	0.01963
Biological Process	GO:0051043	regulation of membrane protein ectodomain proteolysis	18	0	0.27	0.01964	0.01964
Biological Process	GO:0002204	somatic recombination of immunoglobulin genes involved in immune response	36	0	0.54	0.01965	0.01965
Biological Process	GO:0002208	somatic diversification of immunoglobulins involved in immune response	36	0	0.54	0.01965	0.01965
Biological Process	GO:0045190	isotype switching	36	0	0.54	0.01965	0.01965
Biological Process	GO:0032757	positive regulation of interleukin-8 production	21	0	0.32	0.01967	0.01967
Biological Process	GO:2000392	regulation of lamellipodium morphogenesis	9	0	0.14	0.01968	0.01968
Biological Process	GO:0008033	tRNA processing	97	1	1.46	0.01971	102189221
Biological Process	GO:0002831	regulation of response to biotic stimulus	171	2	2.57	0.01971	100,861,194,102,181,000
Biological Process	GO:0048743	positive regulation of skeletal muscle fiber development	7	0	0.11	0.01973	0.01973
Biological Process	GO:1900115	extracellular regulation of signal transduction	8	0	0.12	0.0198	0.0198
Biological Process	GO:1900116	extracellular negative regulation of signal transduction	8	0	0.12	0.0198	0.0198
Biological Process	GO:0090244	Wnt signaling pathway involved in somitogenesis	8	0	0.12	0.0198	0.0198
Biological Process	GO:0002444	myeloid leukocyte mediated immunity	62	3	0.93	0.01992	102,181,582,102,188,000,000,000,000
Biological Process	GO:0010038	response to metal ion	139	2	2.09	0.01992	100,860,971,108,635,000
Biological Process	GO:0034501	protein localization to kinetochore	11	0	0.17	0.01994	0.01994
Biological Process	GO:0055082	cellular chemical homeostasis	478	5	7.2	0.01994	100,861,189,102,170,000,000,000,000,000,000,000,000,000,000
Biological Process	GO:0006275	regulation of DNA replication	128	3	1.93	0.01998	102,176,882,102,184,000,000,000,000
Biological Process	GO:0044851	hair cycle phase	6	0	0.09	0.01999	0.01999
Biological Process	GO:0048819	regulation of hair follicle maturation	6	0	0.09	0.01999	0.01999
Biological Process	GO:0006040	amino sugar metabolic process	38	2	0.57	0.02007	108635536,Capra_hircus_newGene_1406
Biological Process	GO:0044801	single-organism membrane fusion	172	2	2.59	0.02012	102,169,766,102,175,000
Biological Process	GO:1902803	regulation of synaptic vesicle transport	16	0	0.24	0.02014	0.02014
Biological Process	GO:0070167	regulation of biomineral tissue development	65	2	0.98	0.02014	100,861,194,108,633,000
Biological Process	GO:0031659	positive regulation of cyclin-dependent protein serine/threonine kinase activity involved in G1/S transition of mitotic cell cycle	8	0	0.12	0.02015	0.02015
Biological Process	GO:0042274	ribosomal small subunit biogenesis	69	2	1.04	0.0202	102,169,752,102,185,000
Biological Process	GO:1901550	regulation of endothelial cell development	11	0	0.17	0.02021	0.02021
Biological Process	GO:1903140	regulation of establishment of endothelial barrier	11	0	0.17	0.02021	0.02021
Biological Process	GO:0051301	cell division	634	12	9.54	0.02037	100860818,102169297,102171384,102171675,102180590,102182940,102184180,102184724,102190987,108634615,108635484,Capra_hircus_newGene_31712
Biological Process	GO:0044839	cell cycle G2/M phase transition	79	1	1.19	0.02044	102184180
Biological Process	GO:0006891	intra-Golgi vesicle-mediated transport	37	2	0.56	0.02045	100,861,396,102,187,000
Biological Process	GO:0016445	somatic diversification of immunoglobulins	47	0	0.71	0.02053	0.02053
Biological Process	GO:0017148	negative regulation of translation	67	2	1.01	0.02054	102,171,521,102,185,000
Biological Process	GO:0000050	urea cycle	9	0	0.14	0.02054	0.02054
Biological Process	GO:0051222	positive regulation of protein transport	240	2	3.61	0.02064	102,176,200,102,184,000
Biological Process	GO:0048259	regulation of receptor-mediated endocytosis	63	1	0.95	0.02066	108636584
Biological Process	GO:0043627	response to estrogen	63	2	0.95	0.0207	100,861,189,102,168,000
Biological Process	GO:0051896	regulation of protein kinase B signaling	103	2	1.55	0.02071	100,860,971,102,176,000
Biological Process	GO:0071396	cellular response to lipid	274	4	4.12	0.02072	100,861,194,100,861,000,000,000,000,000,000,000
Biological Process	GO:0007159	leukocyte cell-cell adhesion	38	0	0.57	0.02073	0.02073
Biological Process	GO:0021562	vestibulocochlear nerve development	6	0	0.09	0.02075	0.02075
Biological Process	GO:0071354	cellular response to interleukin-6	22	1	0.33	0.02091	102188086
Biological Process	GO:0007565	female pregnancy	89	1	1.34	0.02101	100861189
Biological Process	GO:0042522	regulation of tyrosine phosphorylation of STAT protein	15	0	0.23	0.02108	0.02108
Biological Process	GO:0060068	vagina development	8	0	0.12	0.02111	0.02111
Biological Process	GO:2000617	positive regulation of histone H3-K9 acetylation	7	0	0.11	0.02117	0.02117
Biological Process	GO:0018209	peptidyl-serine modification	292	0	4.4	0.0212	0.0212
Biological Process	GO:0046189	phenol-containing compound biosynthetic process	33	0	0.5	0.02122	0.02122
Biological Process	GO:0022412	cellular process involved in reproduction in multicellular organism	240	2	3.61	0.02125	102,191,126,106,502,000
Biological Process	GO:0018193	peptidyl-amino acid modification	888	12	13.37	0.02127	100,861,116,100,861,000,000,000,000,000,000,000,000,000,000,000,000,000,000,000,000,000,000,000,000,000,000,000,000,000,000,000,000,000,000,000
Biological Process	GO:0007492	endoderm development	72	4	1.08	0.02128	102,182,680,102,187,000,000,000,000,000,000,000
Biological Process	GO:0070098	chemokine-mediated signaling pathway	69	5	1.04	0.02133	102,170,644,102,173,000,000,000,000,000,000,000,000,000,000
Biological Process	GO:0031103	axon regeneration	19	0	0.29	0.02134	0.02134
Biological Process	GO:1900371	regulation of purine nucleotide biosynthetic process	83	1	1.25	0.02137	102172157
Biological Process	GO:0030808	regulation of nucleotide biosynthetic process	83	1	1.25	0.02137	102172157
Biological Process	GO:2001242	regulation of intrinsic apoptotic signaling pathway	137	1	2.06	0.02141	102180333
Biological Process	GO:0071216	cellular response to biotic stimulus	131	2	1.97	0.02145	100,861,194,102,178,000
Biological Process	GO:0043065	positive regulation of apoptotic process	232	5	3.49	0.02145	100,860,818,100,860,000,000,000,000,000,000,000,000,000,000
Biological Process	GO:0042036	negative regulation of cytokine biosynthetic process	21	1	0.32	0.02159	100861189
Biological Process	GO:0009405	pathogenesis	7	0	0.11	0.02187	0.02187
Biological Process	GO:0045910	negative regulation of DNA recombination	16	0	0.24	0.02191	0.02191
Biological Process	GO:1902547	regulation of cellular response to vascular endothelial growth factor stimulus	12	2	0.18	0.02191	102,179,883,102,188,000
Biological Process	GO:0019722	calcium-mediated signaling	95	2	1.43	0.02196	102,172,028,102,176,000
Biological Process	GO:0006979	response to oxidative stress	254	6	3.82	0.02196	100,860,818,102,172,000,000,000,000,000,000,000,000,000,000,000,000,000
Biological Process	GO:0007229	integrin-mediated signaling pathway	109	2	1.64	0.02201	102,171,801,102,181,000
Biological Process	GO:0042158	lipoprotein biosynthetic process	86	3	1.29	0.02203	102,169,969,102,179,000,000,000,000
Biological Process	GO:0070972	protein localization to endoplasmic reticulum	35	1	0.53	0.02203	102185100
Biological Process	GO:0046058	cAMP metabolic process	95	2	1.43	0.02203	102,172,157,102,185,000
Biological Process	GO:0010770	positive regulation of cell morphogenesis involved in differentiation	56	0	0.84	0.02208	0.02208
Biological Process	GO:0006081	cellular aldehyde metabolic process	38	0	0.57	0.02218	0.02218
Biological Process	GO:0060353	regulation of cell adhesion molecule production	6	0	0.09	0.02219	0.02219
Biological Process	GO:0034695	response to prostaglandin E	16	0	0.24	0.02219	0.02219
Biological Process	GO:0006886	intracellular protein transport	731	13	11	0.02228	100860818,100861396,102171675,102172157,102181566,102184081,102185100,102187898,102188509,106503396,108634615,108635484,Capra_hircus_newGene_31712
Biological Process	GO:0050900	leukocyte migration	230	8	3.46	0.02232	102,170,644,102,173,000,000,000,000,000,000,000,000,000,000,000,000,000,000,000,000,000,000,000
Biological Process	GO:0043648	dicarboxylic acid metabolic process	63	0	0.95	0.02236	0.02236
Biological Process	GO:0048568	embryonic organ development	390	10	5.87	0.02236	102,173,037,102,174,000,000,000,000,000,000,000,000,000,000,000,000,000,000,000,000,000,000,000,000,000,000,000,000,000
Biological Process	GO:0002440	production of molecular mediator of immune response	137	1	2.06	0.02246	100861306
Biological Process	GO:0006094	gluconeogenesis	51	0	0.77	0.02246	0.02246
Biological Process	GO:0021535	cell migration in hindbrain	13	0	0.2	0.02247	0.02247
Biological Process	GO:0001510	RNA methylation	53	0	0.8	0.02259	0.02259
Biological Process	GO:0030490	maturation of SSU-rRNA	50	2	0.75	0.02262	102,169,752,102,185,000
Biological Process	GO:0010821	regulation of mitochondrion organization	90	0	1.35	0.02265	0.02265
Biological Process	GO:0050830	defense response to Gram-positive bacterium	59	0	0.89	0.02267	0.02267
Biological Process	GO:0046700	heterocycle catabolic process	750	18	11.29	0.02283	100,861,194,102,170,000,000,000,000,000,000,000,000,000,000,000,000,000,000,000,000,000,000,000,000,000,000,000,000,000,000,000,000,000,000,000,000,000,000,000,000,000,000,000,000,000,000,000,000,000,000,000,000,000
Biological Process	GO:0007638	mechanosensory behavior	9	0	0.14	0.02289	0.02289
Biological Process	GO:0022617	extracellular matrix disassembly	22	0	0.33	0.02292	0.02292
Biological Process	GO:0030282	bone mineralization	86	2	1.29	0.02298	100,861,194,108,633,000
Biological Process	GO:0010875	positive regulation of cholesterol efflux	14	1	0.21	0.02298	102181242
Biological Process	GO:0055065	metal ion homeostasis	390	6	5.87	0.02299	100,861,189,100,861,000,000,000,000,000,000,000,000,000,000,000,000,000
Biological Process	GO:0061099	negative regulation of protein tyrosine kinase activity	19	1	0.29	0.02303	102173301
Biological Process	GO:0009187	cyclic nucleotide metabolic process	139	3	2.09	0.02304	100,860,971,102,172,000,000,000,000
Biological Process	GO:0051216	cartilage development	175	1	2.63	0.02304	102179883
Biological Process	GO:0090317	negative regulation of intracellular protein transport	73	0	1.1	0.02307	0.02307
Biological Process	GO:0050708	regulation of protein secretion	175	3	2.63	0.02308	102,176,200,102,184,000,000,000,000
Biological Process	GO:1901571	fatty acid derivative transport	22	0	0.33	0.02328	0.02328
Biological Process	GO:0071715	icosanoid transport	22	0	0.33	0.02328	0.02328
Biological Process	GO:0043603	cellular amide metabolic process	153	1	2.3	0.02328	102184429
Biological Process	GO:0050953	sensory perception of light stimulus	124	0	1.87	0.02332	0.02332
Biological Process	GO:0071495	cellular response to endogenous stimulus	725	15	10.91	0.02334	100,860,971,100,861,000,000,000,000,000,000,000,000,000,000,000,000,000,000,000,000,000,000,000,000,000,000,000,000,000,000,000,000,000,000,000,000,000,000,000,000,000,000,000,000
Biological Process	GO:0044126	regulation of growth of symbiont in host	14	0	0.21	0.0234	0.0234
Biological Process	GO:0044144	modulation of growth of symbiont involved in interaction with host	14	0	0.21	0.0234	0.0234
Biological Process	GO:0030432	peristalsis	6	0	0.09	0.0234	0.0234
Biological Process	GO:0015671	oxygen transport	18	0	0.27	0.02341	0.02341
Biological Process	GO:0030308	negative regulation of cell growth	133	4	2	0.02341	102,173,037,102,183,000,000,000,000,000,000,000
Biological Process	GO:0015844	monoamine transport	41	1	0.62	0.02346	100861306
Biological Process	GO:0090036	regulation of protein kinase C signaling	14	1	0.21	0.02347	102172157
Biological Process	GO:0043408	regulation of MAPK cascade	565	12	8.51	0.0235	100,860,971,100,861,000,000,000,000,000,000,000,000,000,000,000,000,000,000,000,000,000,000,000,000,000,000,000,000,000,000,000,000,000,000,000
Biological Process	GO:0072606	interleukin-8 secretion	21	0	0.32	0.02351	0.02351
Biological Process	GO:0032287	peripheral nervous system myelin maintenance	7	0	0.11	0.02354	0.02354
Biological Process	GO:1902284	neuron projection extension involved in neuron projection guidance	44	4	0.66	0.02356	102,173,812,102,177,000,000,000,000,000,000,000
Biological Process	GO:0048846	axon extension involved in axon guidance	44	4	0.66	0.02356	102,173,812,102,177,000,000,000,000,000,000,000
Biological Process	GO:0060193	positive regulation of lipase activity	43	1	0.65	0.02358	100860818
Biological Process	GO:0006779	porphyrin-containing compound biosynthetic process	22	0	0.33	0.02359	0.02359
Biological Process	GO:0048863	stem cell differentiation	341	4	5.13	0.0236	102,171,521,102,171,000,000,000,000,000,000,000
Biological Process	GO:0032309	icosanoid secretion	20	0	0.3	0.02365	0.02365
Biological Process	GO:0046390	ribose phosphate biosynthetic process	198	4	2.98	0.02368	102,172,157,102,185,000,000,000,000,000,000,000
Biological Process	GO:0032370	positive regulation of lipid transport	38	2	0.57	0.02371	100,861,189,102,181,000
Biological Process	GO:0048513	animal organ development	2644	47	39.8	0.02374	100860818,100861189,100861194,102168294,102169297,102171521,102171617,102171801,102172625,102173037,102173046,102173812,102174007,102174499,102174701,102176852,102177320,102177760,102178438,102179034,102179883,102180424,102181695,102182680,102182889,102183027,102183227,102183325,102183475,102183759,102184081,102184510,102186363,102187036,102187872,102188274,102190100,102190154,102191080,102191126…
Biological Process	GO:0048771	tissue remodeling	114	3	1.72	0.02385	102,172,625,102,183,000,000,000,000
Biological Process	GO:0048145	regulation of fibroblast proliferation	62	1	0.93	0.02385	102183475
Biological Process	GO:0001829	trophectodermal cell differentiation	16	0	0.24	0.02386	0.02386
Biological Process	GO:0034968	histone lysine methylation	97	2	1.46	0.02397	102,180,549,102,185,000
Biological Process	GO:0032434	regulation of proteasomal ubiquitin-dependent protein catabolic process	97	0	1.46	0.02405	0.02405
Biological Process	GO:0035728	response to hepatocyte growth factor	15	1	0.23	0.02417	102179883
Biological Process	GO:0035729	cellular response to hepatocyte growth factor stimulus	15	1	0.23	0.02417	102179883
Biological Process	GO:0010827	regulation of glucose transport	53	2	0.8	0.02419	100,861,306,102,190,000
Biological Process	GO:0046638	positive regulation of alpha-beta T cell differentiation	30	0	0.45	0.02442	0.02442
Biological Process	GO:0019827	stem cell population maintenance	126	1	1.9	0.02442	102182680
Biological Process	GO:0032743	positive regulation of interleukin-2 production	12	0	0.18	0.02444	0.02444
Biological Process	GO:0051094	positive regulation of developmental process	836	14	12.59	0.02455	100,860,818,100,860,000,000,000,000,000,000,000,000,000,000,000,000,000,000,000,000,000,000,000,000,000,000,000,000,000,000,000,000,000,000,000,000,000,000,000,000,000
Biological Process	GO:0045350	interferon-beta biosynthetic process	8	0	0.12	0.02459	0.02459
Biological Process	GO:0045357	regulation of interferon-beta biosynthetic process	8	0	0.12	0.02459	0.02459
Biological Process	GO:0042462	eye photoreceptor cell development	30	0	0.45	0.02459	0.02459
Biological Process	GO:0070646	protein modification by small protein removal	148	2	2.23	0.02462	102,172,025,102,177,000
Biological Process	GO:0043369	CD4-positive or CD8-positive, alpha-beta T cell lineage commitment	11	0	0.17	0.02467	0.02467
Biological Process	GO:0042552	myelination	76	0	1.14	0.02469	0.02469
Biological Process	GO:0009260	ribonucleotide biosynthetic process	197	4	2.97	0.02469	102,172,157,102,185,000,000,000,000,000,000,000
Biological Process	GO:0001822	kidney development	226	7	3.4	0.02473	102,169,297,102,171,000,000,000,000,000,000,000,000,000,000,000,000,000,000,000,000
Biological Process	GO:1900180	regulation of protein localization to nucleus	162	0	2.44	0.02476	0.02476
Biological Process	GO:1902031	regulation of NADP metabolic process	7	0	0.11	0.02478	0.02478
Biological Process	GO:0070741	response to interleukin-6	24	1	0.36	0.02479	102188086
Biological Process	GO:0009880	embryonic pattern specification	53	0	0.8	0.0248	0.0248
Biological Process	GO:0071219	cellular response to molecule of bacterial origin	114	2	1.72	0.02483	100,861,194,102,178,000
Biological Process	GO:0090129	positive regulation of synapse maturation	9	0	0.14	0.02487	0.02487
Biological Process	GO:0016055	Wnt signaling pathway	321	3	4.83	0.02495	102,182,680,102,184,000,000,000,000
Biological Process	GO:0045934	negative regulation of nucleobase-containing compound metabolic process	1081	20	16.27	0.02495	102,169,488,102,172,000,000,000,000,000,000,000,000,000,000,000,000,000,000,000,000,000,000,000,000,000,000,000,000,000,000,000,000,000,000,000,000,000,000,000,000,000,000,000,000,000,000,000,000,000,000,000,000,000,000,000,000,000,000,000
Biological Process	GO:0032534	regulation of microvillus assembly	6	0	0.09	0.02501	0.02501
Biological Process	GO:0006302	double-strand break repair	161	4	2.42	0.02505	102,175,719,102,180,000,000,000,000,000,000,000
Biological Process	GO:0032607	interferon-alpha production	18	0	0.27	0.02506	0.02506
Biological Process	GO:0045581	negative regulation of T cell differentiation	21	0	0.32	0.02509	0.02509
Biological Process	GO:0051590	positive regulation of neurotransmitter transport	7	0	0.11	0.0251	0.0251
Biological Process	GO:0071822	protein complex subunit organization	1301	36	19.59	0.02514	100860818,100861189,102168544,102168890,102169141,102169637,102170246,102170668,102171384,102171521,102171675,102172625,102172907,102173357,102174047,102176048,102176852,102177735,102178106,102180549,102180590,102182160,102182940,102183475,102184180,102184724,102185319,102187036,102187069,102187872,102188601,102189287,102190662,102191126,106503941,108633220
Biological Process	GO:0032536	regulation of cell projection size	8	0	0.12	0.02515	0.02515
Biological Process	GO:0060485	mesenchyme development	218	2	3.28	0.0252	102,171,801,102,183,000
Biological Process	GO:0050730	regulation of peptidyl-tyrosine phosphorylation	175	4	2.63	0.02521	100,861,189,102,173,000,000,000,000,000,000,000
Biological Process	GO:0006558	L-phenylalanine metabolic process	6	0	0.09	0.02522	0.02522
Biological Process	GO:0006559	L-phenylalanine catabolic process	6	0	0.09	0.02522	0.02522
Biological Process	GO:0006570	tyrosine metabolic process	6	0	0.09	0.02522	0.02522
Biological Process	GO:1902221	erythrose 4-phosphate/phosphoenolpyruvate family amino acid metabolic process	6	0	0.09	0.02522	0.02522
Biological Process	GO:1902222	erythrose 4-phosphate/phosphoenolpyruvate family amino acid catabolic process	6	0	0.09	0.02522	0.02522
Biological Process	GO:0046834	lipid phosphorylation	39	0	0.59	0.02524	0.02524
Biological Process	GO:0043405	regulation of MAP kinase activity	208	2	3.13	0.02524	100,860,971,100,861,000
Biological Process	GO:0060631	regulation of meiosis I	8	0	0.12	0.02534	0.02534
Biological Process	GO:1901214	regulation of neuron death	177	2	2.66	0.02542	102191266,Capra_hircus_newGene_55941
Biological Process	GO:0010658	striated muscle cell apoptotic process	13	0	0.2	0.02544	0.02544
Biological Process	GO:0006664	glycolipid metabolic process	78	2	1.17	0.02545	102,169,969,102,191,000
Biological Process	GO:0043409	negative regulation of MAPK cascade	122	3	1.84	0.02547	102,169,488,102,181,000,000,000,000
Biological Process	GO:0051258	protein polymerization	194	5	2.92	0.02552	102,169,637,102,173,000,000,000,000,000,000,000,000,000,000
Biological Process	GO:0042439	ethanolamine-containing compound metabolic process	45	0	0.68	0.02562	0.02562
Biological Process	GO:0019693	ribose phosphate metabolic process	813	21	12.24	0.02567	100,860,971,100,861,000,000,000,000,000,000,000,000,000,000,000,000,000,000,000,000,000,000,000,000,000,000,000,000,000,000,000,000,000,000,000,000,000,000,000,000,000,000,000,000,000,000,000,000,000,000,000,000,000,000,000,000,000,000,000,000,000,000
Biological Process	GO:1901861	regulation of muscle tissue development	116	1	1.75	0.02571	102184510
Biological Process	GO:0030802	regulation of cyclic nucleotide biosynthetic process	79	1	1.19	0.02575	102172157
Biological Process	GO:1901653	cellular response to peptide	149	3	2.24	0.02579	100,861,306,102,183,000,000,000,000
Biological Process	GO:0051784	negative regulation of nuclear division	42	1	0.63	0.02579	102184724
Biological Process	GO:0002720	positive regulation of cytokine production involved in immune response	25	1	0.38	0.02606	100861306
Biological Process	GO:0045109	intermediate filament organization	18	1	0.27	0.02609	102178106
Biological Process	GO:0031102	neuron projection regeneration	27	0	0.41	0.02617	0.02617
Biological Process	GO:0090501	RNA phosphodiester bond hydrolysis	104	3	1.57	0.02621	102,184,774,102,185,000,000,000,000
Biological Process	GO:1903034	regulation of response to wounding	304	12	4.58	0.02627	100860971,100861189,100861306,102173357,102173882,102174047,102179118,102179883,102185413,106503193,108635536,Capra_hircus_newGene_1406
Biological Process	GO:0019080	viral gene expression	38	1	0.57	0.02628	102185100
Biological Process	GO:0019083	viral transcription	38	1	0.57	0.02628	102185100
Biological Process	GO:0033687	osteoblast proliferation	23	3	0.35	0.02637	100,861,194,102,171,000,000,000,000
Biological Process	GO:0048515	spermatid differentiation	120	0	1.81	0.02638	0.02638
Biological Process	GO:0014889	muscle atrophy	6	0	0.09	0.02646	0.02646
Biological Process	GO:0015693	magnesium ion transport	11	1	0.17	0.02653	102187306
Biological Process	GO:0006012	galactose metabolic process	9	0	0.14	0.02653	0.02653
Biological Process	GO:0060263	regulation of respiratory burst	11	0	0.17	0.02661	0.02661
Biological Process	GO:0051260	protein homooligomerization	204	2	3.07	0.02662	102,170,246,102,177,000
Biological Process	GO:0072201	negative regulation of mesenchymal cell proliferation	6	0	0.09	0.02668	0.02668
Biological Process	GO:0048745	smooth muscle tissue development	20	1	0.3	0.02669	102181695
Biological Process	GO:0071901	negative regulation of protein serine/threonine kinase activity	109	1	1.64	0.02669	102184724
Biological Process	GO:0022408	negative regulation of cell-cell adhesion	45	0	0.68	0.02687	0.02687
Biological Process	GO:0006241	CTP biosynthetic process	14	1	0.21	0.02687	102190038
Biological Process	GO:0046036	CTP metabolic process	14	1	0.21	0.02687	102190038
Biological Process	GO:0009209	pyrimidine ribonucleoside triphosphate biosynthetic process	14	1	0.21	0.02687	102190038
Biological Process	GO:0002224	toll-like receptor signaling pathway	74	2	1.11	0.02699	100,861,194,102,188,000
Biological Process	GO:0033013	tetrapyrrole metabolic process	36	0	0.54	0.02701	0.02701
Biological Process	GO:0046883	regulation of hormone secretion	156	3	2.35	0.02702	100,861,189,100,861,000,000,000,000
Biological Process	GO:0042730	fibrinolysis	20	1	0.3	0.02705	100860971
Biological Process	GO:0043455	regulation of secondary metabolic process	11	0	0.17	0.02707	0.02707
Biological Process	GO:0043970	histone H3-K9 acetylation	11	0	0.17	0.02711	0.02711
Biological Process	GO:0032615	interleukin-12 production	39	2	0.59	0.02718	100,860,971,102,184,000
Biological Process	GO:0007569	cell aging	75	3	1.13	0.0272	102,174,947,102,176,000,000,000,000
Biological Process	GO:0043162	ubiquitin-dependent protein catabolic process via the multivesicular body sorting pathway	16	0	0.24	0.0272	0.0272
Biological Process	GO:0006906	vesicle fusion	138	2	2.08	0.02723	102,169,766,102,175,000
Biological Process	GO:0006290	pyrimidine dimer repair	7	0	0.11	0.02732	0.02732
Biological Process	GO:0050821	protein stabilization	114	3	1.72	0.02733	102,178,785,102,184,000,000,000,000
Biological Process	GO:0001817	regulation of cytokine production	432	12	6.5	0.02734	100860971,100861189,100861194,100861306,102171521,102174975,102176200,102181582,102183027,102184510,108635536,Capra_hircus_newGene_1406
Biological Process	GO:0018105	peptidyl-serine phosphorylation	280	0	4.22	0.02734	0.02734
Biological Process	GO:0045684	positive regulation of epidermis development	29	0	0.44	0.02745	0.02745
Biological Process	GO:0035278	miRNA mediated inhibition of translation	9	0	0.14	0.02747	0.02747
Biological Process	GO:0040033	negative regulation of translation, ncRNA-mediated	9	0	0.14	0.02747	0.02747
Biological Process	GO:0045974	regulation of translation, ncRNA-mediated	9	0	0.14	0.02747	0.02747
Biological Process	GO:0002708	positive regulation of lymphocyte mediated immunity	53	0	0.8	0.02748	0.02748
Biological Process	GO:0060021	palate development	80	1	1.2	0.02752	102174007
Biological Process	GO:0045639	positive regulation of myeloid cell differentiation	70	3	1.05	0.02753	102,172,625,102,184,000,000,000,000
Biological Process	GO:0060117	auditory receptor cell development	20	1	0.3	0.02759	102173046
Biological Process	GO:0044270	cellular nitrogen compound catabolic process	746	18	11.23	0.02761	100,861,194,102,170,000,000,000,000,000,000,000,000,000,000,000,000,000,000,000,000,000,000,000,000,000,000,000,000,000,000,000,000,000,000,000,000,000,000,000,000,000,000,000,000,000,000,000,000,000,000,000,000,000
Biological Process	GO:0097306	cellular response to alcohol	61	0	0.92	0.02764	0.02764
Biological Process	GO:0010975	regulation of neuron projection development	291	8	4.38	0.0277	102,173,037,102,173,000,000,000,000,000,000,000,000,000,000,000,000,000,000,000,000,000,000,000
Biological Process	GO:0002377	immunoglobulin production	82	0	1.23	0.02772	0.02772
Biological Process	GO:0060544	regulation of necroptotic process	11	0	0.17	0.02772	0.02772
Biological Process	GO:0014823	response to activity	17	1	0.26	0.02777	102173882
Biological Process	GO:0035821	modification of morphology or physiology of other organism	74	5	1.11	0.02781	100,861,169,100,861,000,000,000,000,000,000,000,000,000,000
Biological Process	GO:0031623	receptor internalization	66	1	0.99	0.02782	102178438
Biological Process	GO:0035196	production of miRNAs involved in gene silencing by miRNA	20	0	0.3	0.02787	0.02787
Biological Process	GO:0031050	dsRNA fragmentation	20	0	0.3	0.02787	0.02787
Biological Process	GO:0070918	production of small RNA involved in gene silencing by RNA	20	0	0.3	0.02787	0.02787
Biological Process	GO:0007507	heart development	433	9	6.52	0.02798	102,171,617,102,174,000,000,000,000,000,000,000,000,000,000,000,000,000,000,000,000,000,000,000,000,000,000
Biological Process	GO:0050881	musculoskeletal movement	37	0	0.56	0.028	0.028
Biological Process	GO:0050879	multicellular organismal movement	37	0	0.56	0.028	0.028
Biological Process	GO:0035872	nucleotide-binding domain, leucine rich repeat containing receptor signaling pathway	12	0	0.18	0.028	0.028
Biological Process	GO:0042541	hemoglobin biosynthetic process	12	0	0.18	0.02801	0.02801
Biological Process	GO:0050803	regulation of synapse structure or activity	90	1	1.35	0.02802	100861189
Biological Process	GO:0051044	positive regulation of membrane protein ectodomain proteolysis	12	0	0.18	0.02803	0.02803
Biological Process	GO:0045540	regulation of cholesterol biosynthetic process	12	1	0.18	0.02803	102181242
Biological Process	GO:0006144	purine nucleobase metabolic process	23	1	0.35	0.02805	102190252
Biological Process	GO:0051251	positive regulation of lymphocyte activation	181	1	2.72	0.02808	102188086
Biological Process	GO:0006171	cAMP biosynthetic process	77	2	1.16	0.02826	102,172,157,102,185,000
Biological Process	GO:0007626	locomotory behavior	184	1	2.77	0.02826	102191080
Biological Process	GO:0060391	positive regulation of SMAD protein import into nucleus	9	0	0.14	0.02828	0.02828
Biological Process	GO:0007171	activation of transmembrane receptor protein tyrosine kinase activity	7	0	0.11	0.02829	0.02829
Biological Process	GO:0002700	regulation of production of molecular mediator of immune response	86	1	1.29	0.02829	100861306
Biological Process	GO:0043624	cellular protein complex disassembly	94	2	1.42	0.02832	102,184,724,102,188,000
Biological Process	GO:0032677	regulation of interleukin-8 production	51	0	0.77	0.02849	0.02849
Biological Process	GO:1900121	negative regulation of receptor binding	13	0	0.2	0.02856	0.02856
Biological Process	GO:0008360	regulation of cell shape	124	2	1.87	0.02859	102,186,726,106,503,000
Biological Process	GO:0035383	thioester metabolic process	47	0	0.71	0.02865	0.02865
Biological Process	GO:0006637	acyl-CoA metabolic process	47	0	0.71	0.02865	0.02865
Biological Process	GO:0090087	regulation of peptide transport	123	3	1.85	0.02889	100,861,189,100,861,000,000,000,000
Biological Process	GO:0045416	positive regulation of interleukin-8 biosynthetic process	7	0	0.11	0.02911	0.02911
Biological Process	GO:0002263	cell activation involved in immune response	214	2	3.22	0.02912	102,188,551,106,503,000
Biological Process	GO:0002293	alpha-beta T cell differentiation involved in immune response	39	0	0.59	0.02914	0.02914
Biological Process	GO:0002287	alpha-beta T cell activation involved in immune response	39	0	0.59	0.02914	0.02914
Biological Process	GO:0051952	regulation of amine transport	26	1	0.39	0.02916	100861306
Biological Process	GO:0090066	regulation of anatomical structure size	374	15	5.63	0.02916	102,169,637,102,173,000,000,000,000,000,000,000,000,000,000,000,000,000,000,000,000,000,000,000,000,000,000,000,000,000,000,000,000,000,000,000,000,000,000,000,000,000,000,000,000
Biological Process	GO:0019432	triglyceride biosynthetic process	27	0	0.41	0.02924	0.02924
Biological Process	GO:0098534	centriole assembly	23	0	0.35	0.02925	0.02925
Biological Process	GO:0090316	positive regulation of intracellular protein transport	136	0	2.05	0.02941	0.02941
Biological Process	GO:0070613	regulation of protein processing	195	2	2.94	0.02945	100,860,971,102,179,000
Biological Process	GO:0007052	mitotic spindle organization	68	3	1.02	0.02947	100,860,818,102,171,000,000,000,000
Biological Process	GO:0009798	axis specification	76	0	1.14	0.02947	0.02947
Biological Process	GO:0006782	protoporphyrinogen IX biosynthetic process	8	0	0.12	0.0295	0.0295
Biological Process	GO:0046394	carboxylic acid biosynthetic process	252	5	3.79	0.0295	102,179,594,102,184,000,000,000,000,000,000,000,000,000,000
Biological Process	GO:0016053	organic acid biosynthetic process	252	5	3.79	0.0295	102,179,594,102,184,000,000,000,000,000,000,000,000,000,000
Biological Process	GO:0010829	negative regulation of glucose transport	13	0	0.2	0.02956	0.02956
Biological Process	GO:2000515	negative regulation of CD4-positive, alpha-beta T cell activation	11	0	0.17	0.02957	0.02957
Biological Process	GO:0030814	regulation of cAMP metabolic process	76	1	1.14	0.0296	102172157
Biological Process	GO:1901699	cellular response to nitrogen compound	315	8	4.74	0.02967	100,861,306,102,174,000,000,000,000,000,000,000,000,000,000,000,000,000,000,000,000,000,000,000
Biological Process	GO:0000212	meiotic spindle organization	12	0	0.18	0.02974	0.02974
Biological Process	GO:0006222	UMP biosynthetic process	8	0	0.12	0.02977	0.02977
Biological Process	GO:0046049	UMP metabolic process	8	0	0.12	0.02977	0.02977
Biological Process	GO:0009173	pyrimidine ribonucleoside monophosphate metabolic process	8	0	0.12	0.02977	0.02977
Biological Process	GO:0009174	pyrimidine ribonucleoside monophosphate biosynthetic process	8	0	0.12	0.02977	0.02977
Biological Process	GO:0050931	pigment cell differentiation	34	0	0.51	0.0298	0.0298
Biological Process	GO:0007369	gastrulation	161	4	2.42	0.0298	102,181,695,102,187,000,000,000,000,000,000,000
Biological Process	GO:0014850	response to muscle activity	11	1	0.17	0.02986	102173882
Biological Process	GO:0000291	nuclear-transcribed mRNA catabolic process, exonucleolytic	13	0	0.2	0.02988	0.02988
Biological Process	GO:0000209	protein polyubiquitination	158	0	2.38	0.02993	0.02993
Biological Process	GO:0050732	negative regulation of peptidyl-tyrosine phosphorylation	33	2	0.5	0.02996	102,173,184,102,173,000
Biological Process	GO:0071496	cellular response to external stimulus	260	7	3.91	0.02999	102171521,102172028,102176171,102185620,108634615,108635484,Capra_hircus_newGene_31712
Biological Process	GO:0043583	ear development	187	7	2.82	0.02999	102,171,617,102,173,000,000,000,000,000,000,000,000,000,000,000,000,000,000,000,000
Biological Process	GO:2001236	regulation of extrinsic apoptotic signaling pathway	144	4	2.17	0.03004	100,860,971,102,169,000,000,000,000,000,000,000
Biological Process	GO:0043279	response to alkaloid	56	0	0.84	0.03004	0.03004
Biological Process	GO:0061440	kidney vasculature development	6	1	0.09	0.03006	102174007
Biological Process	GO:0061437	renal system vasculature development	6	1	0.09	0.03006	102174007
Biological Process	GO:0061438	renal system vasculature morphogenesis	6	1	0.09	0.03006	102174007
Biological Process	GO:0061439	kidney vasculature morphogenesis	6	1	0.09	0.03006	102174007
Biological Process	GO:2000353	positive regulation of endothelial cell apoptotic process	10	1	0.15	0.03012	100860971
Biological Process	GO:0001837	epithelial to mesenchymal transition	97	0	1.46	0.03017	0.03017
Biological Process	GO:0032094	response to food	27	2	0.41	0.03018	100,861,189,102,168,000
Biological Process	GO:0009148	pyrimidine nucleoside triphosphate biosynthetic process	18	1	0.27	0.0302	102190038
Biological Process	GO:2000113	negative regulation of cellular macromolecule biosynthetic process	1040	20	15.66	0.03021	102,169,488,102,171,000,000,000,000,000,000,000,000,000,000,000,000,000,000,000,000,000,000,000,000,000,000,000,000,000,000,000,000,000,000,000,000,000,000,000,000,000,000,000,000,000,000,000,000,000,000,000,000,000,000,000,000,000,000,000
Biological Process	GO:0070670	response to interleukin-4	29	1	0.44	0.03022	102178426
Biological Process	GO:0060537	muscle tissue development	326	5	4.91	0.03025	102,174,007,102,181,000,000,000,000,000,000,000,000,000,000
Biological Process	GO:0045446	endothelial cell differentiation	78	1	1.17	0.0303	102182889
Biological Process	GO:0070271	protein complex biogenesis	1014	26	15.27	0.03032	100860818,102168544,102169141,102169637,102170246,102170668,102171521,102171675,102173357,102174047,102176048,102176852,102177735,102180549,102180590,102182160,102182940,102183475,102184180,102184724,102185319,102187036,102187069,102190662,102191126,106503941
Biological Process	GO:0031145	anaphase-promoting complex-dependent catabolic process	9	0	0.14	0.03034	0.03034
Biological Process	GO:0071600	otic vesicle morphogenesis	8	0	0.12	0.03037	0.03037
Biological Process	GO:0009259	ribonucleotide metabolic process	812	21	12.22	0.03038	100,860,971,100,861,000,000,000,000,000,000,000,000,000,000,000,000,000,000,000,000,000,000,000,000,000,000,000,000,000,000,000,000,000,000,000,000,000,000,000,000,000,000,000,000,000,000,000,000,000,000,000,000,000,000,000,000,000,000,000,000,000,000
Biological Process	GO:0042113	B cell activation	224	0	3.37	0.03048	0.03048
Biological Process	GO:0044146	negative regulation of growth of symbiont involved in interaction with host	13	0	0.2	0.0306	0.0306
Biological Process	GO:0044130	negative regulation of growth of symbiont in host	13	0	0.2	0.0306	0.0306
Biological Process	GO:0000086	G2/M transition of mitotic cell cycle	74	1	1.11	0.03063	102184180
Biological Process	GO:0051130	positive regulation of cellular component organization	812	17	12.22	0.03068	100,860,818,100,861,000,000,000,000,000,000,000,000,000,000,000,000,000,000,000,000,000,000,000,000,000,000,000,000,000,000,000,000,000,000,000,000,000,000,000,000,000,000,000,000,000,000,000,000,000,000
Biological Process	GO:0050807	regulation of synapse organization	88	1	1.32	0.03073	100861189
Biological Process	GO:0002366	leukocyte activation involved in immune response	212	2	3.19	0.03075	102,188,551,106,503,000
Biological Process	GO:0002262	myeloid cell homeostasis	122	1	1.84	0.03084	108636584
Biological Process	GO:0007044	cell-substrate junction assembly	59	1	0.89	0.03085	102188266
Biological Process	GO:0070201	regulation of establishment of protein localization	451	3	6.79	0.03093	102,176,200,102,184,000,000,000,000
Biological Process	GO:0035116	embryonic hindlimb morphogenesis	30	0	0.45	0.03103	0.03103
Biological Process	GO:0002230	positive regulation of defense response to virus by host	99	0	1.49	0.03107	0.03107
Biological Process	GO:0035150	regulation of tube size	98	1	1.48	0.03113	102184857
Biological Process	GO:1903393	positive regulation of adherens junction organization	18	0	0.27	0.03116	0.03116
Biological Process	GO:0038034	signal transduction in absence of ligand	64	0	0.96	0.03117	0.03117
Biological Process	GO:0097192	extrinsic apoptotic signaling pathway in absence of ligand	64	0	0.96	0.03117	0.03117
Biological Process	GO:0070997	neuron death	207	2	3.12	0.03126	102191266,Capra_hircus_newGene_55941
Biological Process	GO:0009611	response to wounding	505	16	7.6	0.03131	100860818,100860971,100861189,100861306,102173357,102173882,102174007,102174047,102179118,102179883,102185413,102187872,106503193,108633220,108635536,Capra_hircus_newGene_1406
Biological Process	GO:0002726	positive regulation of T cell cytokine production	14	0	0.21	0.03136	0.03136
Biological Process	GO:0034123	positive regulation of toll-like receptor signaling pathway	17	1	0.26	0.0314	100861194
Biological Process	GO:0050852	T cell receptor signaling pathway	64	0	0.96	0.03143	0.03143
Biological Process	GO:0048864	stem cell development	280	3	4.22	0.03143	102,171,801,102,182,000,000,000,000
Biological Process	GO:0006893	Golgi to plasma membrane transport	40	2	0.6	0.03145	102,181,566,106,503,000
Biological Process	GO:1902749	regulation of cell cycle G2/M phase transition	40	0	0.6	0.03151	0.03151
Biological Process	GO:0033689	negative regulation of osteoblast proliferation	7	1	0.11	0.03158	102171521
Biological Process	GO:0002369	T cell cytokine production	23	0	0.35	0.0316	0.0316
Biological Process	GO:0071560	cellular response to transforming growth factor beta stimulus	148	3	2.23	0.03165	100,860,971,102,181,000,000,000,000
Biological Process	GO:0097061	dendritic spine organization	31	0	0.47	0.03171	0.03171
Biological Process	GO:0010717	regulation of epithelial to mesenchymal transition	58	0	0.87	0.03171	0.03171
Biological Process	GO:0006461	protein complex assembly	1012	26	15.24	0.03172	100860818,102168544,102169141,102169637,102170246,102170668,102171521,102171675,102173357,102174047,102176048,102176852,102177735,102180549,102180590,102182160,102182940,102183475,102184180,102184724,102185319,102187036,102187069,102190662,102191126,106503941
Biological Process	GO:0048592	eye morphogenesis	138	2	2.08	0.03174	102,187,872,108,633,000
Biological Process	GO:0001775	cell activation	699	6	10.52	0.03176	100,860,971,102,178,000,000,000,000,000,000,000,000,000,000,000,000,000
Biological Process	GO:0032964	collagen biosynthetic process	23	2	0.35	0.0318	102,187,872,108,633,000
Biological Process	GO:0090181	regulation of cholesterol metabolic process	17	1	0.26	0.03181	102181242
Biological Process	GO:0051348	negative regulation of transferase activity	228	3	3.43	0.03182	102,173,301,102,184,000,000,000,000
Biological Process	GO:2000615	regulation of histone H3-K9 acetylation	9	0	0.14	0.03183	0.03183
Biological Process	GO:0055074	calcium ion homeostasis	261	3	3.93	0.03185	100,861,189,102,171,000,000,000,000
Biological Process	GO:0001963	synaptic transmission, dopaminergic	26	0	0.39	0.03198	0.03198
Biological Process	GO:0071559	response to transforming growth factor beta	150	3	2.26	0.03201	100,860,971,102,181,000,000,000,000
Biological Process	GO:0046794	transport of virus	17	1	0.26	0.0321	102179815
Biological Process	GO:0042752	regulation of circadian rhythm	75	2	1.13	0.03211	100,861,189,106,502,000
Biological Process	GO:0002687	positive regulation of leukocyte migration	81	5	1.22	0.03213	102,170,644,102,178,000,000,000,000,000,000,000,000,000,000
Biological Process	GO:0001825	blastocyst formation	34	0	0.51	0.03218	0.03218
Biological Process	GO:0098586	cellular response to virus	27	1	0.41	0.03222	102184510
Biological Process	GO:0043524	negative regulation of neuron apoptotic process	104	1	1.57	0.03224	Capra_hircus_newGene_55941
Biological Process	GO:0071498	cellular response to fluid shear stress	16	0	0.24	0.03229	0.03229
Biological Process	GO:0046330	positive regulation of JNK cascade	49	0	0.74	0.03232	0.03232
Biological Process	GO:1901741	positive regulation of myoblast fusion	19	0	0.29	0.03235	0.03235
Biological Process	GO:0002042	cell migration involved in sprouting angiogenesis	31	2	0.47	0.03238	100,860,818,102,191,000
Biological Process	GO:0051172	negative regulation of nitrogen compound metabolic process	1102	20	16.59	0.03245	102,169,488,102,172,000,000,000,000,000,000,000,000,000,000,000,000,000,000,000,000,000,000,000,000,000,000,000,000,000,000,000,000,000,000,000,000,000,000,000,000,000,000,000,000,000,000,000,000,000,000,000,000,000,000,000,000,000,000,000
Biological Process	GO:1901700	response to oxygen-containing compound	859	20	12.93	0.03246	100,860,818,100,860,000,000,000,000,000,000,000,000,000,000,000,000,000,000,000,000,000,000,000,000,000,000,000,000,000,000,000,000,000,000,000,000,000,000,000,000,000,000,000,000,000,000,000,000,000,000,000,000,000,000,000,000,000,000,000
Biological Process	GO:0038084	vascular endothelial growth factor signaling pathway	22	1	0.33	0.03248	102188726
Biological Process	GO:0034698	response to gonadotropin	7	0	0.11	0.03257	0.03257
Biological Process	GO:0007398	ectoderm development	16	0	0.24	0.03258	0.03258
Biological Process	GO:1901606	alpha-amino acid catabolic process	73	2	1.1	0.03261	102,179,594,102,188,000
Biological Process	GO:0072604	interleukin-6 secretion	22	0	0.33	0.03267	0.03267
Biological Process	GO:0007350	blastoderm segmentation	11	0	0.17	0.03279	0.03279
Biological Process	GO:0006403	RNA localization	117	2	1.76	0.03284	102,179,815,102,191,000
Biological Process	GO:0007050	cell cycle arrest	120	4	1.81	0.03284	100,860,971,102,178,000,000,000,000,000,000,000
Biological Process	GO:0032647	regulation of interferon-alpha production	17	0	0.26	0.03301	0.03301
Biological Process	GO:0006783	heme biosynthetic process	19	0	0.29	0.03312	0.03312
Biological Process	GO:0020027	hemoglobin metabolic process	17	0	0.26	0.03314	0.03314
Biological Process	GO:1900544	positive regulation of purine nucleotide metabolic process	63	1	0.95	0.03314	102172157
Biological Process	GO:0071166	ribonucleoprotein complex localization	14	0	0.21	0.03315	0.03315
Biological Process	GO:0006497	protein lipidation	80	3	1.2	0.03326	102,169,969,102,179,000,000,000,000
Biological Process	GO:0018208	peptidyl-proline modification	58	1	0.87	0.03327	100861116
Biological Process	GO:0006874	cellular calcium ion homeostasis	250	3	3.76	0.03327	100,861,189,102,171,000,000,000,000
Biological Process	GO:0044550	secondary metabolite biosynthetic process	22	0	0.33	0.03335	0.03335
Biological Process	GO:0071599	otic vesicle development	13	0	0.2	0.03339	0.03339
Biological Process	GO:0002791	regulation of peptide secretion	122	3	1.84	0.03341	100,861,189,100,861,000,000,000,000
Biological Process	GO:0006778	porphyrin-containing compound metabolic process	31	0	0.47	0.03347	0.03347
Biological Process	GO:2001251	negative regulation of chromosome organization	61	1	0.92	0.03362	102186373
Biological Process	GO:0009896	positive regulation of catabolic process	238	2	3.58	0.03367	102,179,118,102,184,000
Biological Process	GO:0009190	cyclic nucleotide biosynthetic process	109	2	1.64	0.03369	102,172,157,102,185,000
Biological Process	GO:0031125	rRNA 3'-end processing	14	2	0.21	0.03371	102,184,774,102,185,000
Biological Process	GO:0045055	regulated exocytosis	68	2	1.02	0.03375	102,188,551,106,503,000
Biological Process	GO:0010662	regulation of striated muscle cell apoptotic process	12	0	0.18	0.03375	0.03375
Biological Process	GO:0010659	cardiac muscle cell apoptotic process	12	0	0.18	0.03375	0.03375
Biological Process	GO:0030100	regulation of endocytosis	158	3	2.38	0.0338	102,178,785,106,503,000,000,000,000
Biological Process	GO:2000010	positive regulation of protein localization to cell surface	11	0	0.17	0.03381	0.03381
Biological Process	GO:0002367	cytokine production involved in immune response	59	1	0.89	0.03385	100861306
Biological Process	GO:0098543	detection of other organism	13	0	0.2	0.03392	0.03392
Biological Process	GO:0016045	detection of bacterium	13	0	0.2	0.03392	0.03392
Biological Process	GO:0002920	regulation of humoral immune response	30	1	0.45	0.03399	102179118
Biological Process	GO:0042523	positive regulation of tyrosine phosphorylation of STAT protein	12	0	0.18	0.03403	0.03403
Biological Process	GO:0007188	adenylate cyclase-modulating G-protein coupled receptor signaling pathway	123	3	1.85	0.03403	100,861,306,102,184,000,000,000,000
Biological Process	GO:0060996	dendritic spine development	48	0	0.72	0.03403	0.03403
Biological Process	GO:0043523	regulation of neuron apoptotic process	142	1	2.14	0.03404	Capra_hircus_newGene_55941
Biological Process	GO:0031065	positive regulation of histone deacetylation	9	0	0.14	0.03415	0.03415
Biological Process	GO:0006612	protein targeting to membrane	89	2	1.34	0.03428	102,184,081,102,185,000
Biological Process	GO:0034405	response to fluid shear stress	24	0	0.36	0.0343	0.0343
Biological Process	GO:0001505	regulation of neurotransmitter levels	147	0	2.21	0.0343	0.0343
Biological Process	GO:0031343	positive regulation of cell killing	34	0	0.51	0.03432	0.03432
Biological Process	GO:0060142	regulation of syncytium formation by plasma membrane fusion	27	0	0.41	0.03436	0.03436
Biological Process	GO:1900746	regulation of vascular endothelial growth factor signaling pathway	11	1	0.17	0.03437	102188726
Biological Process	GO:0060999	positive regulation of dendritic spine development	16	0	0.24	0.03446	0.03446
Biological Process	GO:0051781	positive regulation of cell division	61	2	0.92	0.03448	100,860,818,102,169,000
Biological Process	GO:0035303	regulation of dephosphorylation	134	2	2.02	0.0345	102,172,625,102,183,000
Biological Process	GO:0055094	response to lipoprotein particle	17	1	0.26	0.03451	102181242
Biological Process	GO:0071637	regulation of monocyte chemotactic protein-1 production	9	0	0.14	0.03452	0.03452
Biological Process	GO:0071605	monocyte chemotactic protein-1 production	9	0	0.14	0.03452	0.03452
Biological Process	GO:0042059	negative regulation of epidermal growth factor receptor signaling pathway	18	0	0.27	0.03455	0.03455
Biological Process	GO:0070922	small RNA loading onto RISC	9	0	0.14	0.03456	0.03456
Biological Process	GO:0035690	cellular response to drug	42	0	0.63	0.03457	0.03457
Biological Process	GO:0090162	establishment of epithelial cell polarity	20	0	0.3	0.03461	0.03461
Biological Process	GO:0046677	response to antibiotic	30	1	0.45	0.03464	102182889
Biological Process	GO:0051937	catecholamine transport	31	1	0.47	0.03465	100861306
Biological Process	GO:1901642	nucleoside transmembrane transport	13	0	0.2	0.03473	0.03473
Biological Process	GO:0021543	pallium development	119	2	1.79	0.03473	102,179,034,102,191,000
Biological Process	GO:2001240	negative regulation of extrinsic apoptotic signaling pathway in absence of ligand	28	0	0.42	0.03477	0.03477
Biological Process	GO:1901099	negative regulation of signal transduction in absence of ligand	28	0	0.42	0.03477	0.03477
Biological Process	GO:0042326	negative regulation of phosphorylation	339	9	5.1	0.03477	102,169,488,102,169,000,000,000,000,000,000,000,000,000,000,000,000,000,000,000,000,000,000,000,000,000,000
Biological Process	GO:2000300	regulation of synaptic vesicle exocytosis	14	0	0.21	0.03479	0.03479
Biological Process	GO:0042304	regulation of fatty acid biosynthetic process	27	0	0.41	0.03479	0.03479
Biological Process	GO:0000462	maturation of SSU-rRNA from tricistronic rRNA transcript (SSU-rRNA, 5.8S rRNA, LSU-rRNA)	39	1	0.59	0.03487	102185100
Biological Process	GO:0045920	negative regulation of exocytosis	20	1	0.3	0.03488	106503193
Biological Process	GO:0009142	nucleoside triphosphate biosynthetic process	61	1	0.92	0.03488	102190038
Biological Process	GO:1901863	positive regulation of muscle tissue development	20	0	0.3	0.03489	0.03489
Biological Process	GO:1900003	regulation of serine-type endopeptidase activity	8	1	0.12	0.03499	102173184
Biological Process	GO:1900004	negative regulation of serine-type endopeptidase activity	8	1	0.12	0.03499	102173184
Biological Process	GO:1902571	regulation of serine-type peptidase activity	8	1	0.12	0.03499	102173184
Biological Process	GO:1902572	negative regulation of serine-type peptidase activity	8	1	0.12	0.03499	102173184
Biological Process	GO:0032924	activin receptor signaling pathway	34	1	0.51	0.03501	102187566
Biological Process	GO:0002705	positive regulation of leukocyte mediated immunity	54	0	0.81	0.03512	0.03512
Biological Process	GO:0007286	spermatid development	117	0	1.76	0.03513	0.03513
Biological Process	GO:0048661	positive regulation of smooth muscle cell proliferation	23	0	0.35	0.03516	0.03516
Biological Process	GO:0032652	regulation of interleukin-1 production	37	1	0.56	0.03516	100861189
Biological Process	GO:0010923	negative regulation of phosphatase activity	63	0	0.95	0.03517	0.03517
Biological Process	GO:0050880	regulation of blood vessel size	97	1	1.46	0.03518	102184857
Biological Process	GO:0010507	negative regulation of autophagy	26	0	0.39	0.03519	0.03519
Biological Process	GO:0006401	RNA catabolic process	126	3	1.9	0.03524	102,175,719,102,185,000,000,000,000
Biological Process	GO:0009713	catechol-containing compound biosynthetic process	16	0	0.24	0.03527	0.03527
Biological Process	GO:0042423	catecholamine biosynthetic process	16	0	0.24	0.03527	0.03527
Biological Process	GO:0030073	insulin secretion	125	2	1.88	0.03529	100,861,189,102,182,000
Biological Process	GO:0044275	cellular carbohydrate catabolic process	48	0	0.72	0.03541	0.03541
Biological Process	GO:0046854	phosphatidylinositol phosphorylation	35	0	0.53	0.03547	0.03547
Biological Process	GO:0045778	positive regulation of ossification	39	1	0.59	0.03552	100861194
Biological Process	GO:2000514	regulation of CD4-positive, alpha-beta T cell activation	27	0	0.41	0.03552	0.03552
Biological Process	GO:0006816	calcium ion transport	291	6	4.38	0.0356	102,171,695,102,172,000,000,000,000,000,000,000,000,000,000,000,000,000
Biological Process	GO:0019439	aromatic compound catabolic process	757	17	11.4	0.03565	100,861,194,102,170,000,000,000,000,000,000,000,000,000,000,000,000,000,000,000,000,000,000,000,000,000,000,000,000,000,000,000,000,000,000,000,000,000,000,000,000,000,000,000,000,000,000,000,000,000,000
Biological Process	GO:0050801	ion homeostasis	513	8	7.72	0.03566	100,861,189,100,861,000,000,000,000,000,000,000,000,000,000,000,000,000,000,000,000,000,000,000
Biological Process	GO:0050432	catecholamine secretion	20	1	0.3	0.03576	100861306
Biological Process	GO:0010876	lipid localization	263	6	3.96	0.03576	100,860,971,100,861,000,000,000,000,000,000,000,000,000,000,000,000,000
Biological Process	GO:0042063	gliogenesis	163	2	2.45	0.03581	102,182,680,102,188,000
Biological Process	GO:0043628	ncRNA 3'-end processing	20	2	0.3	0.03592	102,184,774,102,185,000
Biological Process	GO:0046460	neutral lipid biosynthetic process	29	0	0.44	0.03595	0.03595
Biological Process	GO:0046463	acylglycerol biosynthetic process	29	0	0.44	0.03595	0.03595
Biological Process	GO:0000460	maturation of 5.8S rRNA	29	2	0.44	0.03603	102,184,774,102,185,000
Biological Process	GO:0008202	steroid metabolic process	195	4	2.94	0.03607	102,174,007,102,177,000,000,000,000,000,000,000
Biological Process	GO:0006366	transcription from RNA polymerase II promoter	1697	22	25.55	0.03608	102168698,102169488,102172028,102172625,102174701,102174975,102176200,102177735,102178075,102178081,102180549,102181695,102182680,102182889,102183027,102183475,102183609,102185413,102187036,102187566,102188726,Capra_hircus_newGene_24472
Biological Process	GO:0035561	regulation of chromatin binding	14	1	0.21	0.03608	102176882
Biological Process	GO:0032844	regulation of homeostatic process	332	7	5	0.03611	100,861,189,102,172,000,000,000,000,000,000,000,000,000,000,000,000,000,000,000,000
Biological Process	GO:0055013	cardiac muscle cell development	33	1	0.5	0.03611	102174007
Biological Process	GO:0019724	B cell mediated immunity	78	1	1.17	0.03611	102179118
Biological Process	GO:0022008	neurogenesis	1175	19	17.69	0.03612	100,860,818,100,861,000,000,000,000,000,000,000,000,000,000,000,000,000,000,000,000,000,000,000,000,000,000,000,000,000,000,000,000,000,000,000,000,000,000,000,000,000,000,000,000,000,000,000,000,000,000,000,000,000,000,000,000
Biological Process	GO:0001659	temperature homeostasis	22	0	0.33	0.03615	0.03615
Biological Process	GO:1901989	positive regulation of cell cycle phase transition	47	0	0.71	0.03623	0.03623
Biological Process	GO:0034470	ncRNA processing	296	7	4.46	0.03629	102,169,752,102,175,000,000,000,000,000,000,000,000,000,000,000,000,000,000,000,000
Biological Process	GO:0048738	cardiac muscle tissue development	141	2	2.12	0.03646	102,174,007,102,184,000
Biological Process	GO:0034694	response to prostaglandin	18	0	0.27	0.03646	0.03646
Biological Process	GO:0019752	carboxylic acid metabolic process	793	8	11.94	0.03649	102,174,691,102,175,000,000,000,000,000,000,000,000,000,000,000,000,000,000,000,000,000,000,000
Biological Process	GO:0007187	G-protein coupled receptor signaling pathway, coupled to cyclic nucleotide second messenger	133	3	2	0.03651	100,861,306,102,184,000,000,000,000
Biological Process	GO:0045197	establishment or maintenance of epithelial cell apical/basal polarity	27	0	0.41	0.03658	0.03658
Biological Process	GO:0034754	cellular hormone metabolic process	72	3	1.08	0.03659	102,174,007,102,177,000,000,000,000
Biological Process	GO:0030968	endoplasmic reticulum unfolded protein response	50	2	0.75	0.03671	102,171,521,102,172,000
Biological Process	GO:0071440	regulation of histone H3-K14 acetylation	6	0	0.09	0.03673	0.03673
Biological Process	GO:0015748	organophosphate ester transport	81	3	1.22	0.03673	102,179,649,102,181,000,000,000,000
Biological Process	GO:0000041	transition metal ion transport	75	1	1.13	0.03674	102170266
Biological Process	GO:0045833	negative regulation of lipid metabolic process	59	0	0.89	0.03675	0.03675
Biological Process	GO:0010927	cellular component assembly involved in morphogenesis	118	2	1.78	0.03679	102,174,007,102,183,000
Biological Process	GO:0032006	regulation of TOR signaling	61	2	0.92	0.03681	102,184,024,102,185,000
Biological Process	GO:0060079	excitatory postsynaptic potential	37	1	0.56	0.03684	100861189
Biological Process	GO:0042481	regulation of odontogenesis	20	0	0.3	0.03684	0.03684
Biological Process	GO:0052652	cyclic purine nucleotide metabolic process	107	2	1.61	0.03687	102,172,157,102,185,000
Biological Process	GO:0030218	erythrocyte differentiation	93	1	1.4	0.03691	108636584
Biological Process	GO:0048278	vesicle docking	50	0	0.75	0.03694	0.03694
Biological Process	GO:0002712	regulation of B cell mediated immunity	41	1	0.62	0.03702	102179118
Biological Process	GO:0002889	regulation of immunoglobulin mediated immune response	41	1	0.62	0.03702	102179118
Biological Process	GO:1902188	positive regulation of viral release from host cell	13	0	0.2	0.03702	0.03702
Biological Process	GO:0051047	positive regulation of secretion	231	5	3.48	0.03715	100,861,189,102,169,000,000,000,000,000,000,000,000,000,000
Biological Process	GO:0008286	insulin receptor signaling pathway	74	0	1.11	0.03717	0.03717
Biological Process	GO:0042490	mechanoreceptor differentiation	63	2	0.95	0.0372	102,173,046,102,179,000
Biological Process	GO:0051531	NFAT protein import into nucleus	13	0	0.2	0.03722	0.03722
Biological Process	GO:0048641	regulation of skeletal muscle tissue development	78	0	1.17	0.03725	0.03725
Biological Process	GO:0009894	regulation of catabolic process	984	19	14.81	0.03731	100,861,194,102,170,000,000,000,000,000,000,000,000,000,000,000,000,000,000,000,000,000,000,000,000,000,000,000,000,000,000,000,000,000,000,000,000,000,000,000,000,000,000,000,000,000,000,000,000,000,000,000,000,000,000,000,000
Biological Process	GO:0030879	mammary gland development	107	1	1.61	0.03737	102173037
Biological Process	GO:0032649	regulation of interferon-gamma production	76	0	1.14	0.03741	0.03741
Biological Process	GO:0000082	G1/S transition of mitotic cell cycle	138	1	2.08	0.03745	102186671
Biological Process	GO:0030801	positive regulation of cyclic nucleotide metabolic process	63	1	0.95	0.03746	102172157
Biological Process	GO:1903052	positive regulation of proteolysis involved in cellular protein catabolic process	79	0	1.19	0.03747	0.03747
Biological Process	GO:0006897	endocytosis	462	8	6.96	0.0375	100,860,971,102,175,000,000,000,000,000,000,000,000,000,000,000,000,000,000,000,000,000,000,000
Biological Process	GO:0006836	neurotransmitter transport	144	0	2.17	0.0375	0.0375
Biological Process	GO:0044557	relaxation of smooth muscle	8	0	0.12	0.03766	0.03766
Biological Process	GO:0043588	skin development	261	6	3.93	0.03768	102,168,294,102,171,000,000,000,000,000,000,000,000,000,000,000,000,000
Biological Process	GO:0009150	purine ribonucleotide metabolic process	800	21	12.04	0.03776	100,860,971,100,861,000,000,000,000,000,000,000,000,000,000,000,000,000,000,000,000,000,000,000,000,000,000,000,000,000,000,000,000,000,000,000,000,000,000,000,000,000,000,000,000,000,000,000,000,000,000,000,000,000,000,000,000,000,000,000,000,000,000
Biological Process	GO:0034101	erythrocyte homeostasis	105	1	1.58	0.03776	108636584
Biological Process	GO:0031652	positive regulation of heat generation	6	0	0.09	0.03778	0.03778
Biological Process	GO:0018149	peptide cross-linking	25	1	0.38	0.03779	100860971
Biological Process	GO:0032292	peripheral nervous system axon ensheathment	18	0	0.27	0.03783	0.03783
Biological Process	GO:0022011	myelination in peripheral nervous system	18	0	0.27	0.03783	0.03783
Biological Process	GO:0032611	interleukin-1 beta production	43	1	0.65	0.03786	100861189
Biological Process	GO:0042311	vasodilation	37	0	0.56	0.03786	0.03786
Biological Process	GO:0010657	muscle cell apoptotic process	25	0	0.38	0.03793	0.03793
Biological Process	GO:0006006	glucose metabolic process	144	2	2.17	0.03795	102,168,710,102,181,000
Biological Process	GO:0006839	mitochondrial transport	126	2	1.9	0.03796	102,171,695,102,172,000
Biological Process	GO:0044272	sulfur compound biosynthetic process	88	0	1.32	0.03797	0.03797
Biological Process	GO:0014037	Schwann cell differentiation	28	1	0.42	0.03803	102182680
Biological Process	GO:0046605	regulation of centrosome cycle	35	1	0.53	0.03818	102188875
Biological Process	GO:0016049	cell growth	343	9	5.16	0.03821	102,173,037,102,173,000,000,000,000,000,000,000,000,000,000,000,000,000,000,000,000,000,000,000,000,000,000
Biological Process	GO:0046717	acid secretion	46	1	0.69	0.0383	100861189
Biological Process	GO:0007413	axonal fasciculation	15	0	0.23	0.03835	0.03835
Biological Process	GO:0060317	cardiac epithelial to mesenchymal transition	26	0	0.39	0.03835	0.03835
Biological Process	GO:0002062	chondrocyte differentiation	107	1	1.61	0.03839	102179883
Biological Process	GO:0051881	regulation of mitochondrial membrane potential	47	0	0.71	0.03845	0.03845
Biological Process	GO:0071375	cellular response to peptide hormone stimulus	144	3	2.17	0.03845	100,861,306,102,183,000,000,000,000
Biological Process	GO:0061025	membrane fusion	192	2	2.89	0.03848	102,169,766,102,175,000
Biological Process	GO:0035051	cardiocyte differentiation	84	1	1.26	0.03857	102174007
Biological Process	GO:0006414	translational elongation	149	2	2.24	0.0386	102,169,659,102,182,000
Biological Process	GO:0042516	regulation of tyrosine phosphorylation of STAT protein	26	1	0.39	0.03863	102188086
Biological Process	GO:0010634	positive regulation of epithelial cell migration	100	2	1.51	0.03864	100,860,818,100,860,000
Biological Process	GO:2000008	regulation of protein localization to cell surface	23	0	0.35	0.03864	0.03864
Biological Process	GO:0007219	Notch signaling pathway	135	2	2.03	0.03871	102,182,729,102,188,000
Biological Process	GO:0009306	protein secretion	223	4	3.36	0.03876	102,176,200,102,184,000,000,000,000,000,000,000
Biological Process	GO:0050817	coagulation	154	1	2.32	0.03877	100860971
Biological Process	GO:0045668	negative regulation of osteoblast differentiation	35	2	0.53	0.03878	102,182,889,102,186,000
Biological Process	GO:0002637	regulation of immunoglobulin production	41	0	0.62	0.03878	0.03878
Biological Process	GO:0060546	negative regulation of necroptotic process	7	0	0.11	0.03888	0.03888
Biological Process	GO:0043302	positive regulation of leukocyte degranulation	13	0	0.2	0.0389	0.0389
Biological Process	GO:0006900	vesicle budding from membrane	48	0	0.72	0.03905	0.03905
Biological Process	GO:0051938	L-glutamate import	6	0	0.09	0.03906	0.03906
Biological Process	GO:0045839	negative regulation of mitotic nuclear division	30	1	0.45	0.03911	102184724
Biological Process	GO:0045931	positive regulation of mitotic cell cycle	44	0	0.66	0.03915	0.03915
Biological Process	GO:0071702	organic substance transport	1894	38	28.51	0.03923	100860818,100860971,100861189,100861306,100861396,102169659,102169766,102171675,102171863,102172157,102173046,102174047,102174556,102176200,102179649,102179815,102180391,102181242,102181566,102182545,102184081,102184510,102185100,102187898,102188509,102188551,102188694,102189382,102190100,102190912,102191427,106503396,108634615,108635484,108638041,108638087,Capra_hircus_newGene_31712,Capra_hircus…
Biological Process	GO:0007045	cell-substrate adherens junction assembly	51	0	0.77	0.03928	0.03928
Biological Process	GO:0048041	focal adhesion assembly	51	0	0.77	0.03928	0.03928
Biological Process	GO:0008213	protein alkylation	160	3	2.41	0.0393	102,180,549,102,185,000,000,000,000
Biological Process	GO:0006479	protein methylation	160	3	2.41	0.0393	102,180,549,102,185,000,000,000,000
Biological Process	GO:0061339	establishment or maintenance of monopolar cell polarity	13	0	0.2	0.03935	0.03935
Biological Process	GO:0061162	establishment of monopolar cell polarity	13	0	0.2	0.03935	0.03935
Biological Process	GO:0021904	dorsal/ventral neural tube patterning	24	0	0.36	0.03937	0.03937
Biological Process	GO:0042733	embryonic digit morphogenesis	60	0	0.9	0.03938	0.03938
Biological Process	GO:0032091	negative regulation of protein binding	70	1	1.05	0.03946	102182889
Biological Process	GO:0007276	gamete generation	438	6	6.59	0.03946	102,177,320,102,182,000,000,000,000,000,000,000,000,000,000,000,000,000
Biological Process	GO:0050701	interleukin-1 secretion	29	1	0.44	0.03958	102188551
Biological Process	GO:0071481	cellular response to X-ray	8	0	0.12	0.0396	0.0396
Biological Process	GO:0031638	zymogen activation	99	1	1.49	0.0396	100860971
Biological Process	GO:0032609	interferon-gamma production	83	0	1.25	0.03969	0.03969
Biological Process	GO:0043632	modification-dependent macromolecule catabolic process	516	4	7.77	0.03971	102,169,918,102,172,000,000,000,000,000,000,000
Biological Process	GO:0033539	fatty acid beta-oxidation using acyl-CoA dehydrogenase	19	0	0.29	0.03973	0.03973
Biological Process	GO:0051236	establishment of RNA localization	104	2	1.57	0.0398	102,179,815,102,191,000
Biological Process	GO:0050657	nucleic acid transport	104	2	1.57	0.0398	102,179,815,102,191,000
Biological Process	GO:0050658	RNA transport	104	2	1.57	0.0398	102,179,815,102,191,000
Biological Process	GO:0042448	progesterone metabolic process	7	1	0.11	0.03981	102177320
Biological Process	GO:0036092	phosphatidylinositol-3-phosphate biosynthetic process	12	0	0.18	0.03986	0.03986
Biological Process	GO:0006228	UTP biosynthetic process	9	1	0.14	0.04001	102190038
Biological Process	GO:0006183	GTP biosynthetic process	9	1	0.14	0.04001	102190038
Biological Process	GO:0090400	stress-induced premature senescence	7	0	0.11	0.04003	0.04003
Biological Process	GO:0034248	regulation of cellular amide metabolic process	16	0	0.24	0.04004	0.04004
Biological Process	GO:0002363	alpha-beta T cell lineage commitment	10	0	0.15	0.04005	0.04005
Biological Process	GO:0046782	regulation of viral transcription	35	0	0.53	0.04019	0.04019
Biological Process	GO:0048557	embryonic digestive tract morphogenesis	17	1	0.26	0.04021	102174007
Biological Process	GO:0032092	positive regulation of protein binding	73	0	1.1	0.04034	0.04034
Biological Process	GO:0043407	negative regulation of MAP kinase activity	62	0	0.93	0.0404	0.0404
Biological Process	GO:0050766	positive regulation of phagocytosis	34	1	0.51	0.04047	106503193
Biological Process	GO:0006109	regulation of carbohydrate metabolic process	119	2	1.79	0.04055	102,174,047,102,181,000
Biological Process	GO:0002532	production of molecular mediator involved in inflammatory response	40	2	0.6	0.04065	108635536,Capra_hircus_newGene_1406
Biological Process	GO:0043473	pigmentation	78	1	1.17	0.04073	102171675
Biological Process	GO:0010959	regulation of metal ion transport	237	3	3.57	0.04076	102,173,184,102,183,000,000,000,000
Biological Process	GO:0060442	branching involved in prostate gland morphogenesis	12	0	0.18	0.04081	0.04081
Biological Process	GO:0042168	heme metabolic process	25	0	0.38	0.04081	0.04081
Biological Process	GO:0045165	cell fate commitment	225	1	3.39	0.04088	102184724
Biological Process	GO:0010769	regulation of cell morphogenesis involved in differentiation	284	8	4.28	0.0409	102,173,037,102,173,000,000,000,000,000,000,000,000,000,000,000,000,000,000,000,000,000,000,000
Biological Process	GO:0046519	sphingoid metabolic process	13	0	0.2	0.04091	0.04091
Biological Process	GO:0002275	myeloid cell activation involved in immune response	58	2	0.87	0.04092	102,188,551,106,503,000
Biological Process	GO:0072044	collecting duct development	11	0	0.17	0.04094	0.04094
Biological Process	GO:0046007	negative regulation of activated T cell proliferation	8	0	0.12	0.04098	0.04098
Biological Process	GO:0008343	adult feeding behavior	9	1	0.14	0.04101	100861189
Biological Process	GO:0046822	regulation of nucleocytoplasmic transport	175	0	2.63	0.04102	0.04102
Biological Process	GO:0051570	regulation of histone H3-K9 methylation	19	0	0.29	0.0411	0.0411
Biological Process	GO:0060049	regulation of protein glycosylation	9	1	0.14	0.04111	102174047
Biological Process	GO:0055024	regulation of cardiac muscle tissue development	35	1	0.53	0.04112	102184510
Biological Process	GO:0034622	cellular macromolecular complex assembly	766	21	11.53	0.04116	102,169,141,102,169,000,000,000,000,000,000,000,000,000,000,000,000,000,000,000,000,000,000,000,000,000,000,000,000,000,000,000,000,000,000,000,000,000,000,000,000,000,000,000,000,000,000,000,000,000,000,000,000,000,000,000,000,000,000,000,000,000,000
Biological Process	GO:0030865	cortical cytoskeleton organization	33	0	0.5	0.04118	0.04118
Biological Process	GO:0007622	rhythmic behavior	21	2	0.32	0.04119	100,861,189,106,502,000
Biological Process	GO:0051155	positive regulation of striated muscle cell differentiation	29	0	0.44	0.04121	0.04121
Biological Process	GO:0009895	negative regulation of catabolic process	126	0	1.9	0.04121	0.04121
Biological Process	GO:0032732	positive regulation of interleukin-1 production	16	0	0.24	0.04124	0.04124
Biological Process	GO:0032233	positive regulation of actin filament bundle assembly	41	1	0.62	0.04128	100860818
Biological Process	GO:0048839	inner ear development	162	7	2.44	0.04128	102,171,617,102,173,000,000,000,000,000,000,000,000,000,000,000,000,000,000,000,000
Biological Process	GO:0097193	intrinsic apoptotic signaling pathway	257	3	3.87	0.04128	102,180,333,102,183,000,000,000,000
Biological Process	GO:0010642	negative regulation of platelet-derived growth factor receptor signaling pathway	9	0	0.14	0.04133	0.04133
Biological Process	GO:0042487	regulation of odontogenesis of dentin-containing tooth	10	0	0.15	0.04134	0.04134
Biological Process	GO:0006029	proteoglycan metabolic process	60	1	0.9	0.04139	102179883
Biological Process	GO:0019935	cyclic-nucleotide-mediated signaling	55	2	0.83	0.04147	100,860,971,102,185,000
Biological Process	GO:0003272	endocardial cushion formation	15	0	0.23	0.04149	0.04149
Biological Process	GO:0030522	intracellular receptor signaling pathway	216	4	3.25	0.04149	102,168,698,102,172,000,000,000,000,000,000,000
Biological Process	GO:0034067	protein localization to Golgi apparatus	26	1	0.39	0.04151	102187898
Biological Process	GO:0060560	developmental growth involved in morphogenesis	199	8	3	0.04151	102,173,037,102,173,000,000,000,000,000,000,000,000,000,000,000,000,000,000,000,000,000,000,000
Biological Process	GO:0002886	regulation of myeloid leukocyte mediated immunity	30	2	0.45	0.04151	102,181,582,106,503,000
Biological Process	GO:0009791	post-embryonic development	94	3	1.42	0.04157	102,178,220,102,183,000,000,000,000
Biological Process	GO:0010824	regulation of centrosome duplication	30	1	0.45	0.04159	102188875
Biological Process	GO:0043496	regulation of protein homodimerization activity	18	1	0.27	0.04168	102182889
Biological Process	GO:0030433	ubiquitin-dependent ERAD pathway	61	1	0.92	0.04171	102188875
Biological Process	GO:0061640	cytoskeleton-dependent cytokinesis	32	1	0.48	0.04177	102184724
Biological Process	GO:0048699	generation of neurons	1089	18	16.39	0.04178	100,860,818,100,861,000,000,000,000,000,000,000,000,000,000,000,000,000,000,000,000,000,000,000,000,000,000,000,000,000,000,000,000,000,000,000,000,000,000,000,000,000,000,000,000,000,000,000,000,000,000,000,000,000
Biological Process	GO:0045132	meiotic chromosome segregation	29	0	0.44	0.04185	0.04185
Biological Process	GO:0031214	biomineral tissue development	113	2	1.7	0.04186	100,861,194,108,633,000
Biological Process	GO:1901800	positive regulation of proteasomal protein catabolic process	77	0	1.16	0.04194	0.04194
Biological Process	GO:0002244	hematopoietic progenitor cell differentiation	131	4	1.97	0.04195	102,171,521,102,174,000,000,000,000,000,000,000
Biological Process	GO:0007422	peripheral nervous system development	53	2	0.8	0.04197	102,173,812,102,182,000
Biological Process	GO:0000478	endonucleolytic cleavage involved in rRNA processing	11	1	0.17	0.04197	102185100
Biological Process	GO:0070587	regulation of cell-cell adhesion involved in gastrulation	7	0	0.11	0.0421	0.0421
Biological Process	GO:0034115	negative regulation of heterotypic cell-cell adhesion	7	0	0.11	0.0421	0.0421
Biological Process	GO:0046324	regulation of glucose import	45	2	0.68	0.04215	100,861,306,102,190,000
Biological Process	GO:1900225	regulation of NLRP3 inflammasome complex assembly	9	1	0.14	0.04219	102171521
Biological Process	GO:0010390	histone monoubiquitination	23	0	0.35	0.04222	0.04222
Biological Process	GO:0022406	membrane docking	62	0	0.93	0.04229	0.04229
Biological Process	GO:0090276	regulation of peptide hormone secretion	117	3	1.76	0.04229	100,861,189,100,861,000,000,000,000
Biological Process	GO:0007596	blood coagulation	152	1	2.29	0.0423	100860971
Biological Process	GO:0072215	regulation of metanephros development	18	1	0.27	0.04233	102179034
Biological Process	GO:0045601	regulation of endothelial cell differentiation	23	0	0.35	0.04234	0.04234
Biological Process	GO:0016579	protein deubiquitination	130	2	1.96	0.04238	102,172,025,102,177,000
Biological Process	GO:0071174	mitotic spindle checkpoint	27	1	0.41	0.0424	102184724
Biological Process	GO:0031667	response to nutrient levels	265	10	3.99	0.04241	100861189,102168947,102171521,102172028,102176171,102185620,106503280,108634615,108635484,Capra_hircus_newGene_31712
Biological Process	GO:0051569	regulation of histone H3-K4 methylation	25	0	0.38	0.04246	0.04246
Biological Process	GO:0009068	aspartate family amino acid catabolic process	11	1	0.17	0.04247	102179594
Biological Process	GO:0006625	protein targeting to peroxisome	17	0	0.26	0.04253	0.04253
Biological Process	GO:0072662	protein localization to peroxisome	17	0	0.26	0.04253	0.04253
Biological Process	GO:0072663	establishment of protein localization to peroxisome	17	0	0.26	0.04253	0.04253
Biological Process	GO:0043574	peroxisomal transport	17	0	0.26	0.04253	0.04253
Biological Process	GO:0072593	reactive oxygen species metabolic process	137	4	2.06	0.04259	100,860,971,102,174,000,000,000,000,000,000,000
Biological Process	GO:0043928	exonucleolytic nuclear-transcribed mRNA catabolic process involved in deadenylation-dependent decay	9	0	0.14	0.04261	0.04261
Biological Process	GO:0010759	positive regulation of macrophage chemotaxis	9	1	0.14	0.04274	102190100
Biological Process	GO:1901654	response to ketone	48	1	0.72	0.04277	102191126
Biological Process	GO:1903317	regulation of protein maturation	196	2	2.95	0.04281	100,860,971,102,179,000
Biological Process	GO:0003018	vascular process in circulatory system	115	3	1.73	0.04285	102,184,857,102,191,000,000,000,000
Biological Process	GO:0070423	nucleotide-binding oligomerization domain containing signaling pathway	11	0	0.17	0.04285	0.04285
Biological Process	GO:0070431	nucleotide-binding oligomerization domain containing 2 signaling pathway	11	0	0.17	0.04285	0.04285
Biological Process	GO:0009913	epidermal cell differentiation	134	3	2.02	0.0429	102,168,294,102,173,000,000,000,000
Biological Process	GO:0015874	norepinephrine transport	8	1	0.12	0.04292	100861306
Biological Process	GO:0002724	regulation of T cell cytokine production	19	0	0.29	0.04301	0.04301
Biological Process	GO:0033148	positive regulation of intracellular estrogen receptor signaling pathway	9	1	0.14	0.04306	102168698
Biological Process	GO:0031954	positive regulation of protein autophosphorylation	17	0	0.26	0.04319	0.04319
Biological Process	GO:0072577	endothelial cell apoptotic process	36	1	0.54	0.04319	100860971
Biological Process	GO:0009185	ribonucleoside diphosphate metabolic process	19	1	0.29	0.0434	102175719
Biological Process	GO:0044766	multi-organism transport	18	1	0.27	0.04346	102179815
Biological Process	GO:0030509	BMP signaling pathway	134	2	2.02	0.04355	102,182,889,102,187,000
Biological Process	GO:0030177	positive regulation of Wnt signaling pathway	97	0	1.46	0.0436	0.0436
Biological Process	GO:0036230	granulocyte activation	25	2	0.38	0.04362	102,178,438,106,503,000
Biological Process	GO:0051491	positive regulation of filopodium assembly	17	1	0.26	0.04366	102182627
Biological Process	GO:0001657	ureteric bud development	94	4	1.42	0.04379	102,169,297,102,171,000,000,000,000,000,000,000
Biological Process	GO:0050680	negative regulation of epithelial cell proliferation	106	3	1.6	0.04379	100,860,971,100,861,000,000,000,000
Biological Process	GO:0045723	positive regulation of fatty acid biosynthetic process	12	0	0.18	0.04381	0.04381
Biological Process	GO:0034620	cellular response to unfolded protein	51	2	0.77	0.04381	102,171,521,102,172,000
Biological Process	GO:0071353	cellular response to interleukin-4	27	1	0.41	0.04401	102178426
Biological Process	GO:0002360	T cell lineage commitment	16	0	0.24	0.04409	0.04409
Biological Process	GO:0051028	mRNA transport	74	1	1.11	0.0441	102179815
Biological Process	GO:0044282	small molecule catabolic process	211	2	3.18	0.04426	102,179,594,102,188,000
Biological Process	GO:0051168	nuclear export	138	2	2.08	0.0443	102,179,815,102,191,000
Biological Process	GO:0010889	regulation of sequestering of triglyceride	12	0	0.18	0.04432	0.04432
Biological Process	GO:0032869	cellular response to insulin stimulus	118	3	1.78	0.04433	100,861,306,102,183,000,000,000,000
Biological Process	GO:0007095	mitotic G2 DNA damage checkpoint	14	0	0.21	0.04436	0.04436
Biological Process	GO:0051051	negative regulation of transport	321	6	4.83	0.0444	100,860,971,100,861,000,000,000,000,000,000,000,000,000,000,000,000,000
Biological Process	GO:0043068	positive regulation of programmed cell death	239	5	3.6	0.0444	100,860,818,100,860,000,000,000,000,000,000,000,000,000,000
Biological Process	GO:0046622	positive regulation of organ growth	13	0	0.2	0.04451	0.04451
Biological Process	GO:0035967	cellular response to topologically incorrect protein	62	2	0.93	0.04466	102,171,521,102,172,000
Biological Process	GO:0031054	pre-miRNA processing	16	0	0.24	0.04469	0.04469
Biological Process	GO:0003222	ventricular trabecula myocardium morphogenesis	11	0	0.17	0.04478	0.04478
Biological Process	GO:0010665	regulation of cardiac muscle cell apoptotic process	11	0	0.17	0.04478	0.04478
Biological Process	GO:0001974	blood vessel remodeling	33	2	0.5	0.04479	102,183,759,106,503,000
Biological Process	GO:0010939	regulation of necrotic cell death	14	0	0.21	0.04482	0.04482
Biological Process	GO:0031650	regulation of heat generation	7	0	0.11	0.04484	0.04484
Biological Process	GO:0006582	melanin metabolic process	17	0	0.26	0.04487	0.04487
Biological Process	GO:0001556	oocyte maturation	20	0	0.3	0.04494	0.04494
Biological Process	GO:0007339	binding of sperm to zona pellucida	30	0	0.45	0.04495	0.04495
Biological Process	GO:0019433	triglyceride catabolic process	20	0	0.3	0.04496	0.04496
Biological Process	GO:0016064	immunoglobulin mediated immune response	77	1	1.16	0.04501	102179118
Biological Process	GO:0006071	glycerol metabolic process	16	0	0.24	0.04504	0.04504
Biological Process	GO:0072132	mesenchyme morphogenesis	28	0	0.42	0.04507	0.04507
Biological Process	GO:0009266	response to temperature stimulus	101	2	1.52	0.04515	102173882,Capra_hircus_newGene_43324
Biological Process	GO:0019217	regulation of fatty acid metabolic process	56	0	0.84	0.04525	0.04525
Biological Process	GO:0035455	response to interferon-alpha	13	1	0.2	0.04525	102171521
Biological Process	GO:1902743	regulation of lamellipodium organization	35	1	0.53	0.04551	102191126
Biological Process	GO:0044030	regulation of DNA methylation	14	0	0.21	0.04553	0.04553
Biological Process	GO:0040036	regulation of fibroblast growth factor receptor signaling pathway	22	1	0.33	0.04556	100860971
Biological Process	GO:0001954	positive regulation of cell-matrix adhesion	32	1	0.48	0.04574	102183243
Biological Process	GO:0051712	positive regulation of killing of cells of other organism	6	0	0.09	0.04582	0.04582
Biological Process	GO:0043276	anoikis	24	0	0.36	0.04597	0.04597
Biological Process	GO:0007416	synapse assembly	91	1	1.37	0.04608	100861189
Biological Process	GO:0044702	single organism reproductive process	844	15	12.71	0.04617	100,861,189,102,173,000,000,000,000,000,000,000,000,000,000,000,000,000,000,000,000,000,000,000,000,000,000,000,000,000,000,000,000,000,000,000,000,000,000,000,000,000,000,000,000
Biological Process	GO:0055091	phospholipid homeostasis	8	1	0.12	0.04622	102181242
Biological Process	GO:0060323	head morphogenesis	36	2	0.54	0.04627	102,174,007,106,501,000
Biological Process	GO:2000379	positive regulation of reactive oxygen species metabolic process	30	2	0.45	0.04633	100,860,971,102,174,000
Biological Process	GO:0001893	maternal placenta development	25	1	0.38	0.04634	100861189
Biological Process	GO:0006072	glycerol-3-phosphate metabolic process	8	0	0.12	0.04643	0.04643
Biological Process	GO:0042506	tyrosine phosphorylation of STAT protein	18	0	0.27	0.04645	0.04645
Biological Process	GO:0006402	mRNA catabolic process	104	3	1.57	0.04646	102,175,719,102,185,000,000,000,000
Biological Process	GO:0033137	negative regulation of peptidyl-serine phosphorylation	20	0	0.3	0.04655	0.04655
Biological Process	GO:1901071	glucosamine-containing compound metabolic process	22	2	0.33	0.04657	108635536,Capra_hircus_newGene_1406
Biological Process	GO:0021871	forebrain regionalization	25	0	0.38	0.04663	0.04663
Biological Process	GO:1902042	negative regulation of extrinsic apoptotic signaling pathway via death domain receptors	21	1	0.32	0.04666	102185182
Biological Process	GO:0021799	cerebral cortex radially oriented cell migration	28	0	0.42	0.04671	0.04671
Biological Process	GO:0060119	inner ear receptor cell development	42	2	0.63	0.04673	102,173,046,102,179,000
Biological Process	GO:0070193	synaptonemal complex organization	19	0	0.29	0.04684	0.04684
Biological Process	GO:0006284	base-excision repair	36	0	0.54	0.04686	0.04686
Biological Process	GO:0032800	receptor biosynthetic process	23	0	0.35	0.04706	0.04706
Biological Process	GO:2000394	positive regulation of lamellipodium morphogenesis	7	0	0.11	0.04713	0.04713
Biological Process	GO:1903318	negative regulation of protein maturation	72	2	1.08	0.04717	100,860,971,102,179,000
Biological Process	GO:0010955	negative regulation of protein processing	72	2	1.08	0.04717	100,860,971,102,179,000
Biological Process	GO:2001252	positive regulation of chromosome organization	101	5	1.52	0.04718	102,176,882,102,180,000,000,000,000,000,000,000,000,000,000
Biological Process	GO:0045064	T-helper 2 cell differentiation	15	0	0.23	0.04725	0.04725
Biological Process	GO:0042745	circadian sleep/wake cycle	9	2	0.14	0.04725	100,861,189,106,502,000
Biological Process	GO:0022410	circadian sleep/wake cycle process	9	2	0.14	0.04725	100,861,189,106,502,000
Biological Process	GO:0097035	regulation of membrane lipid distribution	38	1	0.57	0.04739	102190912
Biological Process	GO:0010573	vascular endothelial growth factor production	27	1	0.41	0.0474	102183027
Biological Process	GO:0051573	negative regulation of histone H3-K9 methylation	13	0	0.2	0.04743	0.04743
Biological Process	GO:0009067	aspartate family amino acid biosynthetic process	22	0	0.33	0.04744	0.04744
Biological Process	GO:0018023	peptidyl-lysine trimethylation	36	1	0.54	0.0475	102180549
Biological Process	GO:0007100	mitotic centrosome separation	6	0	0.09	0.04762	0.04762
Biological Process	GO:0046852	positive regulation of bone remodeling	12	1	0.18	0.04788	102172625
Biological Process	GO:0045780	positive regulation of bone resorption	12	1	0.18	0.04788	102172625
Biological Process	GO:0042157	lipoprotein metabolic process	120	4	1.81	0.04799	102,169,969,102,171,000,000,000,000,000,000,000
Biological Process	GO:0051148	negative regulation of muscle cell differentiation	47	1	0.71	0.04799	102172028
Biological Process	GO:0006450	regulation of translational fidelity	16	0	0.24	0.04802	0.04802
Biological Process	GO:0035850	epithelial cell differentiation involved in kidney development	35	1	0.53	0.04803	102179034
Biological Process	GO:0031657	regulation of cyclin-dependent protein serine/threonine kinase activity involved in G1/S transition of mitotic cell cycle	9	0	0.14	0.04804	0.04804
Biological Process	GO:0003382	epithelial cell morphogenesis	45	1	0.68	0.04807	102182889
Biological Process	GO:0045070	positive regulation of viral genome replication	29	0	0.44	0.04813	0.04813
Biological Process	GO:0085029	extracellular matrix assembly	19	1	0.29	0.04816	102187898
Biological Process	GO:0032787	monocarboxylic acid metabolic process	458	5	6.9	0.04818	102,174,691,102,175,000,000,000,000,000,000,000,000,000,000
Biological Process	GO:0051294	establishment of spindle orientation	26	2	0.39	0.04839	102,171,384,102,183,000
Biological Process	GO:0035115	embryonic forelimb morphogenesis	31	0	0.47	0.04843	0.04843
Biological Process	GO:2001056	positive regulation of cysteine-type endopeptidase activity	103	1	1.55	0.0485	102185182
Biological Process	GO:0043030	regulation of macrophage activation	18	1	0.27	0.04851	100860971
Biological Process	GO:0010893	positive regulation of steroid biosynthetic process	9	1	0.14	0.04858	102181242
Biological Process	GO:0010389	regulation of G2/M transition of mitotic cell cycle	35	0	0.53	0.04859	0.04859
Biological Process	GO:0034446	substrate adhesion-dependent cell spreading	74	3	1.11	0.04863	102,171,801,102,174,000,000,000,000
Biological Process	GO:0007000	nucleolus organization	6	0	0.09	0.04871	0.04871
Biological Process	GO:0044242	cellular lipid catabolic process	132	1	1.99	0.04874	102189544
Biological Process	GO:0003341	cilium movement	39	1	0.59	0.04882	102169141
Biological Process	GO:0060536	cartilage morphogenesis	10	0	0.15	0.04888	0.04888
Biological Process	GO:0001756	somitogenesis	69	2	1.04	0.04893	102,182,680,102,183,000
Biological Process	GO:0032655	regulation of interleukin-12 production	37	2	0.56	0.04912	100,860,971,102,184,000
Biological Process	GO:0050655	dermatan sulfate proteoglycan metabolic process	7	0	0.11	0.04913	0.04913
Biological Process	GO:0045939	negative regulation of steroid metabolic process	17	0	0.26	0.04913	0.04913
Biological Process	GO:0010894	negative regulation of steroid biosynthetic process	17	0	0.26	0.04913	0.04913
Biological Process	GO:0007254	JNK cascade	144	4	2.17	0.04932	102,169,488,102,180,000,000,000,000,000,000,000
Biological Process	GO:0030817	regulation of cAMP biosynthetic process	65	1	0.98	0.04936	102172157
Biological Process	GO:0040018	positive regulation of multicellular organism growth	34	0	0.51	0.04947	0.04947
Biological Process	GO:0043901	negative regulation of multi-organism process	91	3	1.37	0.04955	100,861,194,102,171,000,000,000,000
Biological Process	GO:0045410	positive regulation of interleukin-6 biosynthetic process	9	0	0.14	0.04965	0.04965
Biological Process	GO:1901659	glycosyl compound biosynthetic process	102	2	1.54	0.04971	102,190,038,102,190,000
Biological Process	GO:0002544	chronic inflammatory response	13	1	0.2	0.04972	100860971
Biological Process	GO:0070977	bone maturation	15	2	0.23	0.04976	100,861,194,102,179,000
Biological Process	GO:0043931	ossification involved in bone maturation	15	2	0.23	0.04976	100,861,194,102,179,000
Biological Process	GO:0016202	regulation of striated muscle tissue development	113	1	1.7	0.04983	102184510
Biological Process	GO:0031341	regulation of cell killing	44	1	0.66	0.04985	102181582
Biological Process	GO:0000301	retrograde transport, vesicle recycling within Golgi	18	1	0.27	0.04996	102187898
Biological Process	GO:0010517	regulation of phospholipase activity	37	0	0.56	0.05007	0.05007
Biological Process	GO:0032755	positive regulation of interleukin-6 production	38	1	0.57	0.05013	102174975
Biological Process	GO:0002066	columnar/cuboidal epithelial cell development	31	0	0.47	0.05014	0.05014
Biological Process	GO:0006654	phosphatidic acid biosynthetic process	8	0	0.12	0.05023	0.05023
Biological Process	GO:0046473	phosphatidic acid metabolic process	8	0	0.12	0.05023	0.05023
Biological Process	GO:1903018	regulation of glycoprotein metabolic process	29	1	0.44	0.05029	102174047
Biological Process	GO:0051223	regulation of protein transport	400	3	6.02	0.05029	102,176,200,102,184,000,000,000,000
Biological Process	GO:0046112	nucleobase biosynthetic process	18	1	0.27	0.05031	102190252
Biological Process	GO:0003203	endocardial cushion morphogenesis	21	0	0.32	0.05034	0.05034
Biological Process	GO:0098581	detection of external biotic stimulus	18	0	0.27	0.05036	0.05036
Biological Process	GO:0006997	nucleus organization	94	0	1.42	0.05042	0.05042
Biological Process	GO:0010804	negative regulation of tumor necrosis factor-mediated signaling pathway	11	0	0.17	0.05053	0.05053
Biological Process	GO:0097202	activation of cysteine-type endopeptidase activity	74	0	1.11	0.05056	0.05056
Biological Process	GO:0060561	apoptotic process involved in morphogenesis	28	0	0.42	0.05059	0.05059
Biological Process	GO:0010942	positive regulation of cell death	255	5	3.84	0.05062	100,860,818,100,860,000,000,000,000,000,000,000,000,000,000
Biological Process	GO:0048286	lung alveolus development	36	0	0.54	0.05075	0.05075
Biological Process	GO:1903046	meiotic cell cycle process	110	1	1.66	0.05077	102190987
Biological Process	GO:0034390	smooth muscle cell apoptotic process	9	0	0.14	0.05082	0.05082
Biological Process	GO:0034391	regulation of smooth muscle cell apoptotic process	9	0	0.14	0.05082	0.05082
Biological Process	GO:1901616	organic hydroxy compound catabolic process	51	0	0.77	0.05088	0.05088
Biological Process	GO:0061005	cell differentiation involved in kidney development	45	1	0.68	0.05089	102179034
Biological Process	GO:0042359	vitamin D metabolic process	14	0	0.21	0.05098	0.05098
Biological Process	GO:0019941	modification-dependent protein catabolic process	508	4	7.65	0.05099	102,169,918,102,172,000,000,000,000,000,000,000
Biological Process	GO:0017038	protein import	270	0	4.06	0.05101	0.05101
Biological Process	GO:0010165	response to X-ray	25	0	0.38	0.05101	0.05101
Biological Process	GO:2000194	regulation of female gonad development	8	1	0.12	0.05104	102183475
Biological Process	GO:0043171	peptide catabolic process	17	0	0.26	0.05113	0.05113
Biological Process	GO:0042384	cilium assembly	50	1	0.75	0.05115	102183227
Biological Process	GO:0042991	transcription factor import into nucleus	77	0	1.16	0.05116	0.05116
Biological Process	GO:0010675	regulation of cellular carbohydrate metabolic process	113	2	1.7	0.05117	102,174,047,102,181,000
Biological Process	GO:0035282	segmentation	93	2	1.4	0.05125	102,182,680,102,183,000
Biological Process	GO:0006573	valine metabolic process	6	1	0.09	0.05129	102188773
Biological Process	GO:0010922	positive regulation of phosphatase activity	20	1	0.3	0.0513	102172625
Biological Process	GO:0010574	regulation of vascular endothelial growth factor production	25	1	0.38	0.05135	102183027
Biological Process	GO:0061041	regulation of wound healing	98	2	1.48	0.05138	100,860,971,102,174,000
Biological Process	GO:2001014	regulation of skeletal muscle cell differentiation	13	0	0.2	0.05142	0.05142
Biological Process	GO:1901185	negative regulation of ERBB signaling pathway	19	0	0.29	0.05146	0.05146
Biological Process	GO:2000811	negative regulation of anoikis	15	0	0.23	0.05146	0.05146
Biological Process	GO:0022618	ribonucleoprotein complex assembly	195	4	2.94	0.05173	102,178,081,102,179,000,000,000,000,000,000,000
Biological Process	GO:0002040	sprouting angiogenesis	53	3	0.8	0.05185	100,860,818,100,860,000,000,000,000
Biological Process	GO:0070341	fat cell proliferation	8	0	0.12	0.05187	0.05187
Biological Process	GO:0070344	regulation of fat cell proliferation	8	0	0.12	0.05187	0.05187
Biological Process	GO:0060249	anatomical structure homeostasis	260	6	3.91	0.05194	100,861,194,102,172,000,000,000,000,000,000,000,000,000,000,000,000,000
Biological Process	GO:0009892	negative regulation of metabolic process	1771	33	26.66	0.05212	100860971,100861189,102169488,102169637,102171521,102172625,102173184,102173301,102174975,102175719,102176852,102176882,102178081,102179118,102179247,102180549,102181684,102182889,102183609,102184180,102184724,102185182,102185413,102186373,102186671,102186726,102186883,102187036,102188726,102190662,102191126,106501929,106503750
Biological Process	GO:0060074	synapse maturation	18	0	0.27	0.05219	0.05219
Biological Process	GO:0010212	response to ionizing radiation	114	2	1.72	0.0522	100,860,818,102,184,000
Biological Process	GO:0007631	feeding behavior	78	5	1.17	0.05224	100,861,189,102,168,000,000,000,000,000,000,000,000,000,000
Biological Process	GO:0002520	immune system development	748	8	11.26	0.05225	100,861,194,102,171,000,000,000,000,000,000,000,000,000,000,000,000,000,000,000,000,000,000,000
Biological Process	GO:0000463	maturation of LSU-rRNA from tricistronic rRNA transcript (SSU-rRNA, 5.8S rRNA, LSU-rRNA)	11	0	0.17	0.05241	0.05241
Biological Process	GO:0019400	alditol metabolic process	18	0	0.27	0.05245	0.05245
Biological Process	GO:0051341	regulation of oxidoreductase activity	52	0	0.78	0.05256	0.05256
Biological Process	GO:0048168	regulation of neuronal synaptic plasticity	32	0	0.48	0.05262	0.05262
Biological Process	GO:0008306	associative learning	59	0	0.89	0.05271	0.05271
Biological Process	GO:0009991	response to extracellular stimulus	282	10	4.25	0.05271	100861189,102168947,102171521,102172028,102176171,102185620,106503280,108634615,108635484,Capra_hircus_newGene_31712
Biological Process	GO:0000413	protein peptidyl-prolyl isomerization	47	1	0.71	0.05275	100861116
Biological Process	GO:0042035	regulation of cytokine biosynthetic process	82	2	1.23	0.05279	100,860,971,100,861,000
Biological Process	GO:0006809	nitric oxide biosynthetic process	42	0	0.63	0.05288	0.05288
Biological Process	GO:0030311	poly-N-acetyllactosamine biosynthetic process	6	0	0.09	0.05294	0.05294
Biological Process	GO:0030309	poly-N-acetyllactosamine metabolic process	6	0	0.09	0.05294	0.05294
Biological Process	GO:0009792	embryo development ending in birth or egg hatching	573	9	8.63	0.05306	102,171,462,102,174,000,000,000,000,000,000,000,000,000,000,000,000,000,000,000,000,000,000,000,000,000,000
Biological Process	GO:0043254	regulation of protein complex assembly	310	8	4.67	0.0531	102,169,637,102,171,000,000,000,000,000,000,000,000,000,000,000,000,000,000,000,000,000,000,000
Biological Process	GO:0048512	circadian behavior	20	2	0.3	0.05322	100,861,189,106,502,000
Biological Process	GO:0002335	mature B cell differentiation	17	0	0.26	0.05324	0.05324
Biological Process	GO:0034142	toll-like receptor 4 signaling pathway	28	2	0.42	0.0534	100,861,194,102,188,000
Biological Process	GO:0030816	positive regulation of cAMP metabolic process	53	1	0.8	0.05353	102172157
Biological Process	GO:0006869	lipid transport	225	6	3.39	0.05357	100,860,971,100,861,000,000,000,000,000,000,000,000,000,000,000,000,000
Biological Process	GO:0040020	regulation of meiotic nuclear division	31	0	0.47	0.05358	0.05358
Biological Process	GO:0035305	negative regulation of dephosphorylation	7	0	0.11	0.05362	0.05362
Biological Process	GO:0055006	cardiac cell development	35	1	0.53	0.05368	102174007
Biological Process	GO:0050792	regulation of viral process	125	5	1.88	0.05373	100,861,194,102,171,000,000,000,000,000,000,000,000,000,000
Biological Process	GO:0050771	negative regulation of axonogenesis	50	2	0.75	0.05378	102,173,037,102,183,000
Biological Process	GO:0006446	regulation of translational initiation	64	1	0.96	0.05379	102171521
Biological Process	GO:0006108	malate metabolic process	8	0	0.12	0.05384	0.05384
Biological Process	GO:0007548	sex differentiation	213	6	3.21	0.05392	102,174,007,102,177,000,000,000,000,000,000,000,000,000,000,000,000,000
Biological Process	GO:0006914	autophagy	247	6	3.72	0.05393	102176171,102183473,102185620,108634615,108635484,Capra_hircus_newGene_31712
Biological Process	GO:0006584	catecholamine metabolic process	34	0	0.51	0.05411	0.05411
Biological Process	GO:0009712	catechol-containing compound metabolic process	34	0	0.51	0.05411	0.05411
Biological Process	GO:0043371	negative regulation of CD4-positive, alpha-beta T cell differentiation	10	0	0.15	0.05413	0.05413
Biological Process	GO:0045623	negative regulation of T-helper cell differentiation	10	0	0.15	0.05413	0.05413
Biological Process	GO:0010830	regulation of myotube differentiation	84	1	1.26	0.05416	102172028
Biological Process	GO:0042503	tyrosine phosphorylation of STAT protein	28	1	0.42	0.05418	102188086
Biological Process	GO:0006027	glycosaminoglycan catabolic process	19	0	0.29	0.05425	0.05425
Biological Process	GO:0032269	negative regulation of cellular protein metabolic process	487	8	7.33	0.05437	102,169,637,102,171,000,000,000,000,000,000,000,000,000,000,000,000,000,000,000,000,000,000,000
Biological Process	GO:0071295	cellular response to vitamin	10	0	0.15	0.05451	0.05451
Biological Process	GO:0006465	signal peptide processing	16	0	0.24	0.05452	0.05452
Biological Process	GO:0002021	response to dietary excess	19	0	0.29	0.05456	0.05456
Biological Process	GO:0042108	positive regulation of cytokine biosynthetic process	53	1	0.8	0.05465	100860971
Biological Process	GO:0040001	establishment of mitotic spindle localization	23	1	0.35	0.05468	102183227
Biological Process	GO:0035088	establishment or maintenance of apical/basal cell polarity	36	0	0.54	0.05471	0.05471
Biological Process	GO:0061245	establishment or maintenance of bipolar cell polarity	36	0	0.54	0.05471	0.05471
Biological Process	GO:0006767	water-soluble vitamin metabolic process	22	0	0.33	0.05473	0.05473
Biological Process	GO:0060613	fat pad development	8	0	0.12	0.05474	0.05474
Biological Process	GO:0048634	regulation of muscle organ development	114	1	1.72	0.05479	102184510
Biological Process	GO:0043281	regulation of cysteine-type endopeptidase activity involved in apoptotic process	161	3	2.42	0.05483	100,860,971,102,185,000,000,000,000
Biological Process	GO:0010661	positive regulation of muscle cell apoptotic process	8	0	0.12	0.0549	0.0549
Biological Process	GO:0043647	inositol phosphate metabolic process	24	0	0.36	0.055	0.055
Biological Process	GO:0051402	neuron apoptotic process	166	1	2.5	0.05504	Capra_hircus_newGene_55941
Biological Process	GO:0090505	epiboly involved in wound healing	21	3	0.32	0.05518	100,860,818,102,187,000,000,000,000
Biological Process	GO:0044319	wound healing, spreading of cells	21	3	0.32	0.05518	100,860,818,102,187,000,000,000,000
Biological Process	GO:0045124	regulation of bone resorption	25	1	0.38	0.05518	102172625
Biological Process	GO:0051354	negative regulation of oxidoreductase activity	19	0	0.29	0.05521	0.05521
Biological Process	GO:0007006	mitochondrial membrane organization	68	0	1.02	0.05531	0.05531
Biological Process	GO:1990001	inhibition of cysteine-type endopeptidase activity involved in apoptotic process	8	0	0.12	0.05546	0.05546
Biological Process	GO:0097340	inhibition of cysteine-type endopeptidase activity	8	0	0.12	0.05546	0.05546
Biological Process	GO:0097341	zymogen inhibition	8	0	0.12	0.05546	0.05546
Biological Process	GO:0051960	regulation of nervous system development	585	12	8.81	0.0555	100,860,818,100,861,000,000,000,000,000,000,000,000,000,000,000,000,000,000,000,000,000,000,000,000,000,000,000,000,000,000,000,000,000,000,000
Biological Process	GO:0071675	regulation of mononuclear cell migration	11	2	0.17	0.05553	102,190,100,102,191,000
Biological Process	GO:0043280	positive regulation of cysteine-type endopeptidase activity involved in apoptotic process	92	1	1.39	0.05566	102185182
Biological Process	GO:0007173	epidermal growth factor receptor signaling pathway	70	1	1.05	0.05567	102174556
Biological Process	GO:2000116	regulation of cysteine-type endopeptidase activity	173	3	2.6	0.05571	100,860,971,102,185,000,000,000,000
Biological Process	GO:0034349	glial cell apoptotic process	12	0	0.18	0.05572	0.05572
Biological Process	GO:0019372	lipoxygenase pathway	7	0	0.11	0.05575	0.05575
Biological Process	GO:0048762	mesenchymal cell differentiation	178	2	2.68	0.05579	102,171,801,102,183,000
Biological Process	GO:0035825	reciprocal DNA recombination	30	1	0.45	0.05586	102190987
Biological Process	GO:0007131	reciprocal meiotic recombination	30	1	0.45	0.05586	102190987
Biological Process	GO:0046850	regulation of bone remodeling	32	1	0.48	0.05592	102172625
Biological Process	GO:0048524	positive regulation of viral process	61	1	0.92	0.05597	102174556
Biological Process	GO:0031061	negative regulation of histone methylation	20	0	0.3	0.05603	0.05603
Biological Process	GO:0036314	response to sterol	17	0	0.26	0.05608	0.05608
Biological Process	GO:0060113	inner ear receptor cell differentiation	59	2	0.89	0.05615	102,173,046,102,179,000
Biological Process	GO:0006740	NADPH regeneration	16	0	0.24	0.05616	0.05616
Biological Process	GO:0023061	signal release	305	3	4.59	0.05618	100,861,189,100,861,000,000,000,000
Biological Process	GO:0045141	meiotic telomere clustering	9	0	0.14	0.05623	0.05623
Biological Process	GO:0033750	ribosome localization	11	0	0.17	0.05635	0.05635
Biological Process	GO:0033753	ribosome localization	11	0	0.17	0.05635	0.05635
Biological Process	GO:0000054	ribosomal subunit export from nucleus	11	0	0.17	0.05635	0.05635
Biological Process	GO:0071428	rRNA-containing ribonucleoprotein complex export from nucleus	11	0	0.17	0.05635	0.05635
Biological Process	GO:0021830	interneuron migration from the subpallium to the cortex	8	0	0.12	0.05636	0.05636
Biological Process	GO:0007167	enzyme linked receptor protein signaling pathway	774	11	11.65	0.05637	100,860,971,102,168,000,000,000,000,000,000,000,000,000,000,000,000,000,000,000,000,000,000,000,000,000,000,000,000,000,000,000,000
Biological Process	GO:0034138	toll-like receptor 3 signaling pathway	15	0	0.23	0.05644	0.05644
Biological Process	GO:0000387	spliceosomal snRNP assembly	33	0	0.5	0.05649	0.05649
Biological Process	GO:0070102	interleukin-6-mediated signaling pathway	11	1	0.17	0.05654	102188086
Biological Process	GO:0046856	phosphatidylinositol dephosphorylation	26	0	0.39	0.0567	0.0567
Biological Process	GO:0051004	regulation of lipoprotein lipase activity	36	0	0.54	0.05671	0.05671
Biological Process	GO:0060087	relaxation of vascular smooth muscle	7	0	0.11	0.05676	0.05676
Biological Process	GO:0044848	biological phase	8	0	0.12	0.05681	0.05681
Biological Process	GO:0008038	neuron recognition	19	0	0.29	0.05698	0.05698
Biological Process	GO:0060281	regulation of oocyte development	10	0	0.15	0.05699	0.05699
Biological Process	GO:0002294	CD4-positive, alpha-beta T cell differentiation involved in immune response	38	0	0.57	0.0571	0.0571
Biological Process	GO:0010092	specification of animal organ identity	30	0	0.45	0.05719	0.05719
Biological Process	GO:0002237	response to molecule of bacterial origin	210	5	3.16	0.05726	100,861,194,102,178,000,000,000,000,000,000,000,000,000,000
Biological Process	GO:0010885	regulation of cholesterol storage	12	0	0.18	0.05726	0.05726
Biological Process	GO:0090504	epiboly	22	3	0.33	0.05728	100,860,818,102,187,000,000,000,000
Biological Process	GO:0032729	positive regulation of interferon-gamma production	39	0	0.59	0.05728	0.05728
Biological Process	GO:2000781	positive regulation of double-strand break repair	7	3	0.11	0.0573	102,175,719,102,180,000,000,000,000
Biological Process	GO:0032760	positive regulation of tumor necrosis factor production	37	1	0.56	0.05732	102174975
Biological Process	GO:0046785	microtubule polymerization	40	0	0.6	0.05741	0.05741
Biological Process	GO:0021885	forebrain cell migration	59	1	0.89	0.05754	102191126
Biological Process	GO:0007599	hemostasis	155	1	2.33	0.0576	100860971
Biological Process	GO:1901135	carbohydrate derivative metabolic process	1406	30	21.17	0.05764	100860971,100861194,102169969,102170644,102170885,102170892,102172157,102173357,102174047,102175719,102176032,102179883,102181684,102183597,102184024,102185028,102185311,102185620,102185687,102188694,102190038,102190252,102190863,102191019,102191126,106503193,106503941,108635536,108636584,Capra_hircus_newGene_1406
Biological Process	GO:0046548	retinal rod cell development	10	0	0.15	0.05769	0.05769
Biological Process	GO:0007141	male meiosis I	15	0	0.23	0.0577	0.0577
Biological Process	GO:0032906	transforming growth factor beta2 production	8	0	0.12	0.0578	0.0578
Biological Process	GO:0032909	regulation of transforming growth factor beta2 production	8	0	0.12	0.0578	0.0578
Biological Process	GO:0055098	response to low-density lipoprotein particle stimulus	14	0	0.21	0.05805	0.05805
Biological Process	GO:0071229	cellular response to acid chemical	112	5	1.69	0.05806	100,861,306,102,174,000,000,000,000,000,000,000,000,000,000
Biological Process	GO:2000209	regulation of anoikis	18	0	0.27	0.05809	0.05809
Biological Process	GO:0003007	heart morphogenesis	200	4	3.01	0.05819	102,179,034,102,183,000,000,000,000,000,000,000
Biological Process	GO:0031062	positive regulation of histone methylation	29	1	0.44	0.05821	102186373
Biological Process	GO:0030858	positive regulation of epithelial cell differentiation	40	0	0.6	0.05825	0.05825
Biological Process	GO:0034502	protein localization to chromosome	46	3	0.69	0.05827	102,180,590,102,182,000,000,000,000
Biological Process	GO:0042634	regulation of hair cycle	23	0	0.35	0.05831	0.05831
Biological Process	GO:0000281	mitotic cytokinesis	23	1	0.35	0.05836	102184724
Biological Process	GO:0009799	specification of symmetry	98	0	1.48	0.0584	0.0584
Biological Process	GO:0008637	apoptotic mitochondrial changes	88	0	1.32	0.05861	0.05861
Biological Process	GO:0042692	muscle cell differentiation	291	3	4.38	0.05868	102,172,028,102,174,000,000,000,000
Biological Process	GO:0050796	regulation of insulin secretion	94	2	1.42	0.05869	100,861,189,102,182,000
Biological Process	GO:0015837	amine transport	28	1	0.42	0.05871	100861306
Biological Process	GO:0045937	positive regulation of phosphate metabolic process	874	12	13.16	0.05893	100,860,818,100,860,000,000,000,000,000,000,000,000,000,000,000,000,000,000,000,000,000,000,000,000,000,000,000,000,000,000,000,000,000,000,000
Biological Process	GO:0010562	positive regulation of phosphorus metabolic process	874	12	13.16	0.05893	100,860,818,100,860,000,000,000,000,000,000,000,000,000,000,000,000,000,000,000,000,000,000,000,000,000,000,000,000,000,000,000,000,000,000,000
Biological Process	GO:0007032	endosome organization	30	0	0.45	0.05902	0.05902
Biological Process	GO:0048706	embryonic skeletal system development	124	2	1.87	0.05911	102,174,007,102,182,000
Biological Process	GO:0030916	otic vesicle formation	7	0	0.11	0.05912	0.05912
Biological Process	GO:2000651	positive regulation of sodium ion transmembrane transporter activity	9	1	0.14	0.05912	102184081
Biological Process	GO:2001234	negative regulation of apoptotic signaling pathway	169	4	2.54	0.05913	102,169,488,102,180,000,000,000,000,000,000,000
Biological Process	GO:0051299	centrosome separation	8	0	0.12	0.05917	0.05917
Biological Process	GO:0006026	aminoglycan catabolic process	29	2	0.44	0.05921	108635536,Capra_hircus_newGene_1406
Biological Process	GO:0009163	nucleoside biosynthetic process	100	2	1.51	0.05925	102,190,038,102,190,000
Biological Process	GO:0042455	ribonucleoside biosynthetic process	100	2	1.51	0.05925	102,190,038,102,190,000
Biological Process	GO:0006925	inflammatory cell apoptotic process	10	0	0.15	0.05929	0.05929
Biological Process	GO:0071407	cellular response to organic cyclic compound	271	0	4.08	0.05932	0.05932
Biological Process	GO:0002285	lymphocyte activation involved in immune response	160	0	2.41	0.05933	0.05933
Biological Process	GO:0048793	pronephros development	6	0	0.09	0.05948	0.05948
Biological Process	GO:0031644	regulation of neurological system process	29	0	0.44	0.05959	0.05959
Biological Process	GO:2000637	positive regulation of gene silencing by miRNA	7	1	0.11	0.05959	102186726
Biological Process	GO:0044703	multi-organism reproductive process	641	9	9.65	0.05967	100,861,189,102,173,000,000,000,000,000,000,000,000,000,000,000,000,000,000,000,000,000,000,000,000,000,000
Biological Process	GO:0009132	nucleoside diphosphate metabolic process	39	2	0.59	0.05968	102,175,719,102,190,000
Biological Process	GO:0032373	positive regulation of sterol transport	18	1	0.27	0.05971	102181242
Biological Process	GO:0032376	positive regulation of cholesterol transport	18	1	0.27	0.05971	102181242
Biological Process	GO:2000251	positive regulation of actin cytoskeleton reorganization	13	0	0.2	0.05977	0.05977
Biological Process	GO:0097120	receptor localization to synapse	9	0	0.14	0.05981	0.05981
Biological Process	GO:0043009	chordate embryonic development	569	9	8.57	0.05988	102,171,462,102,174,000,000,000,000,000,000,000,000,000,000,000,000,000,000,000,000,000,000,000,000,000,000
Biological Process	GO:0009112	nucleobase metabolic process	38	2	0.57	0.05994	102,188,773,102,190,000
Biological Process	GO:0045346	regulation of MHC class II biosynthetic process	10	0	0.15	0.05997	0.05997
Biological Process	GO:0048251	elastic fiber assembly	6	1	0.09	0.05999	102187898
Biological Process	GO:0051973	positive regulation of telomerase activity	25	1	0.38	0.06001	102176882
Biological Process	GO:0003198	epithelial to mesenchymal transition involved in endocardial cushion formation	12	0	0.18	0.06004	0.06004
Biological Process	GO:0045730	respiratory burst	19	0	0.29	0.06006	0.06006
Biological Process	GO:0044546	NLRP3 inflammasome complex assembly	10	1	0.15	0.06013	102171521
Biological Process	GO:0000956	nuclear-transcribed mRNA catabolic process	90	2	1.35	0.06014	102,185,100,102,188,000
Biological Process	GO:0003073	regulation of systemic arterial blood pressure	69	1	1.04	0.06017	102190154
Biological Process	GO:0097242	amyloid-beta clearance	7	0	0.11	0.06018	0.06018
Biological Process	GO:1900221	regulation of amyloid-beta clearance	7	0	0.11	0.06018	0.06018
Biological Process	GO:0046006	regulation of activated T cell proliferation	30	0	0.45	0.06021	0.06021
Biological Process	GO:0043966	histone H3 acetylation	54	3	0.81	0.06022	102,176,852,102,177,000,000,000,000
Biological Process	GO:0048729	tissue morphogenesis	515	15	7.75	0.06023	100,860,818,102,169,000,000,000,000,000,000,000,000,000,000,000,000,000,000,000,000,000,000,000,000,000,000,000,000,000,000,000,000,000,000,000,000,000,000,000,000,000,000,000,000
Biological Process	GO:0002250	adaptive immune response	265	1	3.99	0.0603	102179118
Biological Process	GO:0000038	very long-chain fatty acid metabolic process	26	0	0.39	0.0604	0.0604
Biological Process	GO:1900025	negative regulation of substrate adhesion-dependent cell spreading	10	0	0.15	0.0604	0.0604
Biological Process	GO:0051169	nuclear transport	352	2	5.3	0.06067	102,179,815,102,191,000
Biological Process	GO:0035280	miRNA loading onto RISC involved in gene silencing by miRNA	8	0	0.12	0.06069	0.06069
Biological Process	GO:1903362	regulation of cellular protein catabolic process	160	0	2.41	0.06076	0.06076
Biological Process	GO:0000466	maturation of 5.8S rRNA from tricistronic rRNA transcript (SSU-rRNA, 5.8S rRNA, LSU-rRNA)	18	2	0.27	0.06082	102,184,774,102,185,000
Biological Process	GO:0002065	columnar/cuboidal epithelial cell differentiation	91	0	1.37	0.06087	0.06087
Biological Process	GO:0031338	regulation of vesicle fusion	50	0	0.75	0.0609	0.0609
Biological Process	GO:0072524	pyridine-containing compound metabolic process	50	0	0.75	0.06098	0.06098
Biological Process	GO:2001235	positive regulation of apoptotic signaling pathway	123	1	1.85	0.06101	100860971
Biological Process	GO:0051640	organelle localization	304	6	4.58	0.06114	102,170,885,102,171,000,000,000,000,000,000,000,000,000,000,000,000,000
Biological Process	GO:0060491	regulation of cell projection assembly	110	5	1.66	0.06115	102,182,627,102,183,000,000,000,000,000,000,000,000,000,000
Biological Process	GO:0060390	regulation of SMAD protein import into nucleus	13	0	0.2	0.06124	0.06124
Biological Process	GO:0060055	angiogenesis involved in wound healing	15	0	0.23	0.06127	0.06127
Biological Process	GO:0030540	female genitalia development	13	0	0.2	0.06142	0.06142
Biological Process	GO:0030168	platelet activation	81	0	1.22	0.06151	0.06151
Biological Process	GO:2000134	negative regulation of G1/S transition of mitotic cell cycle	45	0	0.68	0.06154	0.06154
Biological Process	GO:0061097	regulation of protein tyrosine kinase activity	55	2	0.83	0.06159	100,861,189,102,173,000
Biological Process	GO:2001021	negative regulation of response to DNA damage stimulus	44	0	0.66	0.06167	0.06167
Biological Process	GO:0042749	regulation of circadian sleep/wake cycle	8	2	0.12	0.06168	100,861,189,106,502,000
Biological Process	GO:0009201	ribonucleoside triphosphate biosynthetic process	49	1	0.74	0.06178	102190038
Biological Process	GO:0051917	regulation of fibrinolysis	8	1	0.12	0.06182	100860971
Biological Process	GO:0000723	telomere maintenance	76	2	1.14	0.06208	102,176,882,102,187,000
Biological Process	GO:0032200	telomere organization	76	2	1.14	0.06208	102,176,882,102,187,000
Biological Process	GO:1902339	positive regulation of apoptotic process involved in morphogenesis	6	0	0.09	0.06219	0.06219
Biological Process	GO:0060057	apoptotic process involved in mammary gland involution	6	0	0.09	0.06219	0.06219
Biological Process	GO:0060058	positive regulation of apoptotic process involved in mammary gland involution	6	0	0.09	0.06219	0.06219
Biological Process	GO:0097006	regulation of plasma lipoprotein particle levels	47	2	0.71	0.06227	102,179,649,102,181,000
Biological Process	GO:0046855	inositol phosphate dephosphorylation	8	0	0.12	0.06227	0.06227
Biological Process	GO:0046838	phosphorylated carbohydrate dephosphorylation	8	0	0.12	0.06227	0.06227
Biological Process	GO:0001570	vasculogenesis	61	0	0.92	0.06238	0.06238
Biological Process	GO:0016079	synaptic vesicle exocytosis	37	0	0.56	0.06239	0.06239
Biological Process	GO:1900373	positive regulation of purine nucleotide biosynthetic process	55	1	0.83	0.0625	102172157
Biological Process	GO:0030810	positive regulation of nucleotide biosynthetic process	55	1	0.83	0.0625	102172157
Biological Process	GO:1901992	positive regulation of mitotic cell cycle phase transition	40	0	0.6	0.06257	0.06257
Biological Process	GO:0044743	protein transmembrane import into intracellular organelle	41	0	0.62	0.0626	0.0626
Biological Process	GO:0030004	cellular monovalent inorganic cation homeostasis	67	1	1.01	0.0626	102173046
Biological Process	GO:0010660	regulation of muscle cell apoptotic process	23	0	0.35	0.06272	0.06272
Biological Process	GO:0044070	regulation of anion transport	44	1	0.66	0.06279	100860971
Biological Process	GO:0048671	negative regulation of collateral sprouting	7	0	0.11	0.06288	0.06288
Biological Process	GO:0001933	negative regulation of protein phosphorylation	276	6	4.16	0.06301	102,169,637,102,173,000,000,000,000,000,000,000,000,000,000,000,000,000
Biological Process	GO:0006090	pyruvate metabolic process	77	1	1.16	0.06301	102174691
Biological Process	GO:0048873	homeostasis of number of cells within a tissue	33	0	0.5	0.06305	0.06305
Biological Process	GO:0043200	response to amino acid	58	3	0.87	0.06318	102,174,007,102,184,000,000,000,000
Biological Process	GO:0042107	cytokine metabolic process	95	2	1.43	0.06322	100,860,971,100,861,000
Biological Process	GO:0008344	adult locomotory behavior	82	1	1.23	0.06323	102191080
Biological Process	GO:0070665	positive regulation of leukocyte proliferation	110	1	1.66	0.06328	102188086
Biological Process	GO:2000027	regulation of organ morphogenesis	143	1	2.15	0.06336	102182680
Biological Process	GO:0030217	T cell differentiation	177	0	2.66	0.06339	0.06339
Biological Process	GO:0071826	ribonucleoprotein complex subunit organization	206	4	3.1	0.06344	102,178,081,102,179,000,000,000,000,000,000,000
Biological Process	GO:1901419	regulation of response to alcohol	8	0	0.12	0.0635	0.0635
Biological Process	GO:0000303	response to superoxide	19	1	0.29	0.06353	102187898
Biological Process	GO:0046129	purine ribonucleoside biosynthetic process	83	2	1.25	0.06358	102,190,038,102,190,000
Biological Process	GO:0042451	purine nucleoside biosynthetic process	83	2	1.25	0.06358	102,190,038,102,190,000
Biological Process	GO:0055090	acylglycerol homeostasis	23	0	0.35	0.06378	0.06378
Biological Process	GO:0070328	triglyceride homeostasis	23	0	0.35	0.06378	0.06378
Biological Process	GO:0000725	recombinational repair	87	0	1.31	0.06384	0.06384
Biological Process	GO:0009311	oligosaccharide metabolic process	56	3	0.84	0.06396	102,175,656,102,185,000,000,000,000
Biological Process	GO:2000108	positive regulation of leukocyte apoptotic process	24	0	0.36	0.06403	0.06403
Biological Process	GO:0060548	negative regulation of cell death	541	7	8.14	0.06404	100861189,100861194,102171521,102181566,102182627,102182889,Capra_hircus_newGene_55941
Biological Process	GO:0001553	luteinization	10	1	0.15	0.06411	102174007
Biological Process	GO:0021932	hindbrain radial glia guided cell migration	9	0	0.14	0.06418	0.06418
Biological Process	GO:0000479	endonucleolytic cleavage of tricistronic rRNA transcript (SSU-rRNA, 5.8S rRNA, LSU-rRNA)	10	1	0.15	0.06419	102185100
Biological Process	GO:0060736	prostate gland growth	13	0	0.2	0.06449	0.06449
Biological Process	GO:0042438	melanin biosynthetic process	15	0	0.23	0.06467	0.06467
Biological Process	GO:0055007	cardiac muscle cell differentiation	65	1	0.98	0.0647	102174007
Biological Process	GO:0071300	cellular response to retinoic acid	33	1	0.5	0.06471	102184081
Biological Process	GO:0043373	CD4-positive, alpha-beta T cell lineage commitment	9	0	0.14	0.06473	0.06473
Biological Process	GO:0002295	T-helper cell lineage commitment	9	0	0.14	0.06473	0.06473
Biological Process	GO:1900046	regulation of hemostasis	69	1	1.04	0.06476	100860971
Biological Process	GO:0030193	regulation of blood coagulation	69	1	1.04	0.06476	100860971
Biological Process	GO:0042755	eating behavior	16	3	0.24	0.0648	102,168,947,102,174,000,000,000,000
Biological Process	GO:0006882	cellular zinc ion homeostasis	21	0	0.32	0.06484	0.06484
Biological Process	GO:0006487	protein N-linked glycosylation	70	2	1.05	0.06499	102,185,311,102,191,000
Biological Process	GO:0032890	regulation of organic acid transport	19	1	0.29	0.06506	100860971
Biological Process	GO:0045351	type I interferon biosynthetic process	12	0	0.18	0.06508	0.06508
Biological Process	GO:0032104	regulation of response to extracellular stimulus	84	1	1.26	0.06512	100861189
Biological Process	GO:0032107	regulation of response to nutrient levels	84	1	1.26	0.06512	100861189
Biological Process	GO:0097527	necroptotic signaling pathway	6	0	0.09	0.06514	0.06514
Biological Process	GO:0035710	CD4-positive, alpha-beta T cell activation	53	0	0.8	0.06531	0.06531
Biological Process	GO:0097152	mesenchymal cell apoptotic process	11	0	0.17	0.06531	0.06531
Biological Process	GO:2001053	regulation of mesenchymal cell apoptotic process	11	0	0.17	0.06531	0.06531
Biological Process	GO:0006511	ubiquitin-dependent protein catabolic process	500	4	7.53	0.06538	102,169,918,102,172,000,000,000,000,000,000,000
Biological Process	GO:0042593	glucose homeostasis	165	2	2.48	0.06546	100,861,306,102,172,000
Biological Process	GO:0033500	carbohydrate homeostasis	165	2	2.48	0.06546	100,861,306,102,172,000
Biological Process	GO:0035461	vitamin transmembrane transport	7	0	0.11	0.06546	0.06546
Biological Process	GO:0031665	negative regulation of lipopolysaccharide-mediated signaling pathway	7	1	0.11	0.06553	100861194
Biological Process	GO:0060441	epithelial tube branching involved in lung morphogenesis	27	0	0.41	0.06554	0.06554
Biological Process	GO:0032496	response to lipopolysaccharide	192	5	2.89	0.06563	100,861,194,102,178,000,000,000,000,000,000,000,000,000,000
Biological Process	GO:0008543	fibroblast growth factor receptor signaling pathway	70	1	1.05	0.06563	100860971
Biological Process	GO:0072659	protein localization to plasma membrane	185	7	2.79	0.06566	102,169,766,102,171,000,000,000,000,000,000,000,000,000,000,000,000,000,000,000,000
Biological Process	GO:0046470	phosphatidylcholine metabolic process	31	0	0.47	0.06574	0.06574
Biological Process	GO:0001952	regulation of cell-matrix adhesion	76	2	1.14	0.06587	100,860,971,102,183,000
Biological Process	GO:0046416	D-amino acid metabolic process	6	0	0.09	0.06603	0.06603
Biological Process	GO:0050716	positive regulation of interleukin-1 secretion	12	0	0.18	0.06608	0.06608
Biological Process	GO:0050718	positive regulation of interleukin-1 beta secretion	12	0	0.18	0.06608	0.06608
Biological Process	GO:0009108	coenzyme biosynthetic process	87	0	1.31	0.06608	0.06608
Biological Process	GO:0000132	establishment of mitotic spindle orientation	20	1	0.3	0.0662	102183227
Biological Process	GO:0009617	response to bacterium	355	11	5.34	0.06628	100,861,169,100,861,000,000,000,000,000,000,000,000,000,000,000,000,000,000,000,000,000,000,000,000,000,000,000,000,000,000,000,000
Biological Process	GO:0050802	circadian sleep/wake cycle, sleep	8	2	0.12	0.06634	100,861,189,106,502,000
Biological Process	GO:0001710	mesodermal cell fate commitment	18	0	0.27	0.06642	0.06642
Biological Process	GO:0010755	regulation of plasminogen activation	12	1	0.18	0.06643	100860971
Biological Process	GO:0035989	tendon development	7	2	0.11	0.06675	102,187,872,108,633,000
Biological Process	GO:0002076	osteoblast development	17	1	0.26	0.06676	102186726
Biological Process	GO:1900227	positive regulation of NLRP3 inflammasome complex assembly	6	0	0.09	0.06678	0.06678
Biological Process	GO:0032075	positive regulation of nuclease activity	11	0	0.17	0.06708	0.06708
Biological Process	GO:0022600	digestive system process	59	1	0.89	0.06709	100861189
Biological Process	GO:0003401	axis elongation	34	1	0.51	0.06709	102182680
Biological Process	GO:0009988	cell-cell recognition	39	0	0.59	0.06711	0.06711
Biological Process	GO:0065002	intracellular protein transmembrane transport	46	0	0.69	0.06715	0.06715
Biological Process	GO:0008589	regulation of smoothened signaling pathway	55	0	0.83	0.06716	0.06716
Biological Process	GO:2000352	negative regulation of endothelial cell apoptotic process	23	0	0.35	0.0672	0.0672
Biological Process	GO:0045621	positive regulation of lymphocyte differentiation	67	0	1.01	0.06732	0.06732
Biological Process	GO:1901652	response to peptide	195	3	2.94	0.06735	100,861,306,102,183,000,000,000,000
Biological Process	GO:0000380	alternative mRNA splicing, via spliceosome	47	0	0.71	0.06736	0.06736
Biological Process	GO:0046339	diacylglycerol metabolic process	12	0	0.18	0.06754	0.06754
Biological Process	GO:0009064	glutamine family amino acid metabolic process	63	0	0.95	0.06754	0.06754
Biological Process	GO:0010803	regulation of tumor necrosis factor-mediated signaling pathway	20	0	0.3	0.06755	0.06755
Biological Process	GO:1900193	regulation of oocyte maturation	7	0	0.11	0.06758	0.06758
Biological Process	GO:0009247	glycolipid biosynthetic process	53	2	0.8	0.0676	102,169,969,102,191,000
Biological Process	GO:0000028	ribosomal small subunit assembly	18	0	0.27	0.06763	0.06763
Biological Process	GO:0010566	regulation of ketone biosynthetic process	6	0	0.09	0.06765	0.06765
Biological Process	GO:0007613	memory	61	2	0.92	0.0679	102,181,695,102,191,000
Biological Process	GO:0015669	gas transport	22	0	0.33	0.06799	0.06799
Biological Process	GO:0051972	regulation of telomerase activity	35	1	0.53	0.068	102176882
Biological Process	GO:0030097	hemopoiesis	667	8	10.04	0.068	100,861,194,102,171,000,000,000,000,000,000,000,000,000,000,000,000,000,000,000,000,000,000,000
Biological Process	GO:0031668	cellular response to extracellular stimulus	219	7	3.3	0.06807	102171521,102172028,102176171,102185620,108634615,108635484,Capra_hircus_newGene_31712
Biological Process	GO:0030183	B cell differentiation	127	0	1.91	0.06809	0.06809
Biological Process	GO:1902033	regulation of hematopoietic stem cell proliferation	6	1	0.09	0.06815	102171521
Biological Process	GO:0072538	T-helper 17 type immune response	12	0	0.18	0.06826	0.06826
Biological Process	GO:2001238	positive regulation of extrinsic apoptotic signaling pathway	52	1	0.78	0.06828	100860971
Biological Process	GO:0097581	lamellipodium organization	64	1	0.96	0.06835	102191126
Biological Process	GO:0032835	glomerulus development	49	1	0.74	0.06836	102174007
Biological Process	GO:0001990	regulation of systemic arterial blood pressure by hormone	29	1	0.44	0.06837	102190154
Biological Process	GO:0015718	monocarboxylic acid transport	104	1	1.57	0.06849	100860971
Biological Process	GO:0002566	somatic diversification of immune receptors via somatic mutation	13	0	0.2	0.0685	0.0685
Biological Process	GO:0014065	phosphatidylinositol 3-kinase signaling	93	0	1.4	0.06852	0.06852
Biological Process	GO:0046349	amino sugar biosynthetic process	6	0	0.09	0.06855	0.06855
Biological Process	GO:0000724	double-strand break repair via homologous recombination	86	0	1.29	0.06862	0.06862
Biological Process	GO:0045638	negative regulation of myeloid cell differentiation	57	0	0.86	0.06866	0.06866
Biological Process	GO:0051568	histone H3-K4 methylation	49	2	0.74	0.06881	102,180,549,102,185,000
Biological Process	GO:0042119	neutrophil activation	22	2	0.33	0.06882	102,178,438,106,503,000
Biological Process	GO:0006030	chitin metabolic process	10	2	0.15	0.06899	108635536,Capra_hircus_newGene_1406
Biological Process	GO:0006032	chitin catabolic process	10	2	0.15	0.06899	108635536,Capra_hircus_newGene_1406
Biological Process	GO:1901223	negative regulation of NIK/NF-kappaB signaling	6	0	0.09	0.06907	0.06907
Biological Process	GO:0032642	regulation of chemokine production	53	3	0.8	0.06909	100,861,306,102,171,000,000,000,000
Biological Process	GO:0032409	regulation of transporter activity	150	4	2.26	0.06919	102,183,227,102,184,000,000,000,000,000,000,000
Biological Process	GO:0035335	peptidyl-tyrosine dephosphorylation	103	0	1.55	0.06933	0.06933
Biological Process	GO:0051305	chromosome movement towards spindle pole	6	0	0.09	0.06938	0.06938
Biological Process	GO:0000002	mitochondrial genome maintenance	26	0	0.39	0.06942	0.06942
Biological Process	GO:0001823	mesonephros development	99	5	1.49	0.06946	102,169,297,102,171,000,000,000,000,000,000,000,000,000,000
Biological Process	GO:0044724	single-organism carbohydrate catabolic process	97	1	1.46	0.0695	102174691
Biological Process	GO:0007340	acrosome reaction	30	2	0.45	0.06952	102,173,184,108,635,000
Biological Process	GO:0006544	glycine metabolic process	16	1	0.24	0.06952	102179594
Biological Process	GO:0006919	activation of cysteine-type endopeptidase activity involved in apoptotic process	67	0	1.01	0.06975	0.06975
Biological Process	GO:0060415	muscle tissue morphogenesis	59	0	0.89	0.06985	0.06985
Biological Process	GO:0010559	regulation of glycoprotein biosynthetic process	27	1	0.41	0.06998	102174047
Biological Process	GO:0038061	NIK/NF-kappaB signaling	39	1	0.59	0.07007	102171521
Biological Process	GO:0061365	positive regulation of triglyceride lipase activity	11	0	0.17	0.07007	0.07007
Biological Process	GO:0002696	positive regulation of leukocyte activation	198	2	2.98	0.0703	100,860,971,102,188,000
Biological Process	GO:0034139	regulation of toll-like receptor 3 signaling pathway	8	0	0.12	0.07042	0.07042
Biological Process	GO:0010976	positive regulation of neuron projection development	56	0	0.84	0.0705	0.0705
Biological Process	GO:0032469	endoplasmic reticulum calcium ion homeostasis	18	0	0.27	0.07053	0.07053
Biological Process	GO:0010715	regulation of extracellular matrix disassembly	9	0	0.14	0.07058	0.07058
Biological Process	GO:0014904	myotube cell development	78	0	1.17	0.07063	0.07063
Biological Process	GO:0036315	cellular response to sterol	9	0	0.14	0.07063	0.07063
Biological Process	GO:0019751	polyol metabolic process	63	0	0.95	0.07086	0.07086
Biological Process	GO:0060143	positive regulation of syncytium formation by plasma membrane fusion	26	0	0.39	0.07089	0.07089
Biological Process	GO:0014031	mesenchymal cell development	163	2	2.45	0.07093	102,171,801,102,183,000
Biological Process	GO:0097286	iron ion import	11	0	0.17	0.07103	0.07103
Biological Process	GO:0030852	regulation of granulocyte differentiation	16	1	0.24	0.07113	102184081
Biological Process	GO:0070424	regulation of nucleotide-binding oligomerization domain containing signaling pathway	6	0	0.09	0.07118	0.07118
Biological Process	GO:0070432	regulation of nucleotide-binding oligomerization domain containing 2 signaling pathway	6	0	0.09	0.07118	0.07118
Biological Process	GO:0045618	positive regulation of keratinocyte differentiation	10	0	0.15	0.07127	0.07127
Biological Process	GO:0001782	B cell homeostasis	27	0	0.41	0.07128	0.07128
Biological Process	GO:0046784	viral mRNA export from host cell nucleus	8	1	0.12	0.07136	102179815
Biological Process	GO:0031175	neuron projection development	659	11	9.92	0.07138	100,861,189,102,168,000,000,000,000,000,000,000,000,000,000,000,000,000,000,000,000,000,000,000,000,000,000,000,000,000,000,000,000
Biological Process	GO:0000060	protein import into nucleus, translocation	43	0	0.65	0.07144	0.07144
Biological Process	GO:1903309	negative regulation of chromatin organization	39	1	0.59	0.0715	102186373
Biological Process	GO:0045216	cell-cell junction organization	146	1	2.2	0.07157	100860818
Biological Process	GO:0006022	aminoglycan metabolic process	94	2	1.42	0.07166	108635536,Capra_hircus_newGene_1406
Biological Process	GO:0032410	negative regulation of transporter activity	36	0	0.54	0.07178	0.07178
Biological Process	GO:0032720	negative regulation of tumor necrosis factor production	30	0	0.45	0.07188	0.07188
Biological Process	GO:0048024	regulation of mRNA splicing, via spliceosome	59	1	0.89	0.07201	102179247
Biological Process	GO:0051642	centrosome localization	18	0	0.27	0.07212	0.07212
Biological Process	GO:0015858	nucleoside transport	17	0	0.26	0.07217	0.07217
Biological Process	GO:0045143	homologous chromosome segregation	7	0	0.11	0.07241	0.07241
Biological Process	GO:1901570	fatty acid derivative biosynthetic process	32	3	0.48	0.07261	102,184,926,106,502,000,000,000,000
Biological Process	GO:0046456	icosanoid biosynthetic process	32	3	0.48	0.07261	102,184,926,106,502,000,000,000,000
Biological Process	GO:0006207	'de novo' pyrimidine nucleobase biosynthetic process	7	0	0.11	0.07262	0.07262
Biological Process	GO:0019856	pyrimidine nucleobase biosynthetic process	7	0	0.11	0.07262	0.07262
Biological Process	GO:0021591	ventricular system development	29	0	0.44	0.07264	0.07264
Biological Process	GO:0050868	negative regulation of T cell activation	71	0	1.07	0.07264	0.07264
Biological Process	GO:0051533	positive regulation of NFAT protein import into nucleus	7	0	0.11	0.07276	0.07276
Biological Process	GO:0030002	cellular anion homeostasis	12	0	0.18	0.07279	0.07279
Biological Process	GO:0042136	neurotransmitter biosynthetic process	9	0	0.14	0.07283	0.07283
Biological Process	GO:0007190	activation of adenylate cyclase activity	9	0	0.14	0.073	0.073
Biological Process	GO:0070588	calcium ion transmembrane transport	154	3	2.32	0.07303	102,171,695,102,183,000,000,000,000
Biological Process	GO:0048820	hair follicle maturation	8	0	0.12	0.07311	0.07311
Biological Process	GO:0001558	regulation of cell growth	270	8	4.06	0.07312	102,173,037,102,173,000,000,000,000,000,000,000,000,000,000,000,000,000,000,000,000,000,000,000
Biological Process	GO:2000047	regulation of cell-cell adhesion mediated by cadherin	7	0	0.11	0.07321	0.07321
Biological Process	GO:2000727	positive regulation of cardiac muscle cell differentiation	7	0	0.11	0.07321	0.07321
Biological Process	GO:0051785	positive regulation of nuclear division	37	0	0.56	0.0733	0.0733
Biological Process	GO:0051897	positive regulation of protein kinase B signaling	65	2	0.98	0.07332	100,860,971,102,176,000
Biological Process	GO:0045058	T cell selection	38	0	0.57	0.07336	0.07336
Biological Process	GO:0061458	reproductive system development	363	9	5.46	0.07343	100,861,189,102,174,000,000,000,000,000,000,000,000,000,000,000,000,000,000,000,000,000,000,000,000,000,000
Biological Process	GO:0010906	regulation of glucose metabolic process	79	1	1.19	0.07362	102181904
Biological Process	GO:0072364	regulation of cellular ketone metabolic process by regulation of transcription from RNA polymerase II promoter	8	0	0.12	0.07368	0.07368
Biological Process	GO:0021785	branchiomotor neuron axon guidance	11	2	0.17	0.07392	102,173,812,102,177,000
Biological Process	GO:0072578	neurotransmitter-gated ion channel clustering	6	0	0.09	0.07393	0.07393
Biological Process	GO:0007288	sperm axoneme assembly	9	0	0.14	0.074	0.074
Biological Process	GO:0050433	regulation of catecholamine secretion	18	1	0.27	0.07407	100861306
Biological Process	GO:0010565	regulation of cellular ketone metabolic process	110	0	1.66	0.07407	0.07407
Biological Process	GO:0071624	positive regulation of granulocyte chemotaxis	20	2	0.3	0.07411	102,178,438,102,188,000
Biological Process	GO:0035914	skeletal muscle cell differentiation	62	1	0.93	0.07411	102183475
Biological Process	GO:0072160	nephron tubule epithelial cell differentiation	14	1	0.21	0.07416	102179034
Biological Process	GO:2000696	regulation of epithelial cell differentiation involved in kidney development	14	1	0.21	0.07416	102179034
Biological Process	GO:0043951	negative regulation of cAMP-mediated signaling	9	0	0.14	0.07423	0.07423
Biological Process	GO:0045542	positive regulation of cholesterol biosynthetic process	6	1	0.09	0.0743	102181242
Biological Process	GO:0090205	positive regulation of cholesterol metabolic process	6	1	0.09	0.0743	102181242
Biological Process	GO:0071380	cellular response to prostaglandin E stimulus	13	0	0.2	0.07446	0.07446
Biological Process	GO:0046626	regulation of insulin receptor signaling pathway	34	0	0.51	0.07447	0.07447
Biological Process	GO:0060997	dendritic spine morphogenesis	26	0	0.39	0.07448	0.07448
Biological Process	GO:0002190	cap-independent translational initiation	6	0	0.09	0.07449	0.07449
Biological Process	GO:0002192	IRES-dependent translational initiation of linear mRNA	6	0	0.09	0.07449	0.07449
Biological Process	GO:0031329	regulation of cellular catabolic process	896	15	13.49	0.07462	100,861,194,102,170,000,000,000,000,000,000,000,000,000,000,000,000,000,000,000,000,000,000,000,000,000,000,000,000,000,000,000,000,000,000,000,000,000,000,000,000,000,000,000,000
Biological Process	GO:0071426	ribonucleoprotein complex export from nucleus	13	0	0.2	0.07478	0.07478
Biological Process	GO:0046620	regulation of organ growth	58	1	0.87	0.0748	102184510
Biological Process	GO:0051307	meiotic chromosome separation	12	0	0.18	0.0749	0.0749
Biological Process	GO:0032276	regulation of gonadotropin secretion	6	0	0.09	0.07515	0.07515
Biological Process	GO:0070663	regulation of leukocyte proliferation	163	1	2.45	0.07524	102188086
Biological Process	GO:0031167	rRNA methylation	20	0	0.3	0.07529	0.07529
Biological Process	GO:0035137	hindlimb morphogenesis	38	0	0.57	0.07538	0.07538
Biological Process	GO:0046209	nitric oxide metabolic process	44	0	0.66	0.07544	0.07544
Biological Process	GO:1901264	carbohydrate derivative transport	40	1	0.6	0.07546	102181242
Biological Process	GO:0015732	prostaglandin transport	11	0	0.17	0.07546	0.07546
Biological Process	GO:0018022	peptidyl-lysine methylation	48	1	0.72	0.07546	102180549
Biological Process	GO:0042494	detection of bacterial lipoprotein	6	0	0.09	0.07553	0.07553
Biological Process	GO:0060547	negative regulation of necrotic cell death	8	0	0.12	0.07556	0.07556
Biological Process	GO:0005976	polysaccharide metabolic process	87	1	1.31	0.07562	102188086
Biological Process	GO:0030214	hyaluronan catabolic process	7	0	0.11	0.07566	0.07566
Biological Process	GO:0032225	regulation of synaptic transmission, dopaminergic	12	0	0.18	0.07567	0.07567
Biological Process	GO:0045948	positive regulation of translational initiation	15	0	0.23	0.07577	0.07577
Biological Process	GO:1900087	positive regulation of G1/S transition of mitotic cell cycle	18	0	0.27	0.07589	0.07589
Biological Process	GO:0006555	methionine metabolic process	15	0	0.23	0.07595	0.07595
Biological Process	GO:0045913	positive regulation of carbohydrate metabolic process	44	1	0.66	0.07613	102174047
Biological Process	GO:0032526	response to retinoic acid	59	1	0.89	0.07617	102184081
Biological Process	GO:0050873	brown fat cell differentiation	38	3	0.57	0.07629	102,173,882,102,188,000,000,000,000
Biological Process	GO:0045666	positive regulation of neuron differentiation	61	2	0.92	0.07631	100,860,818,102,188,000
Biological Process	GO:0010332	response to gamma radiation	38	1	0.57	0.07635	102184180
Biological Process	GO:0035794	positive regulation of mitochondrial membrane permeability	29	0	0.44	0.07645	0.07645
Biological Process	GO:0007632	visual behavior	41	0	0.62	0.07657	0.07657
Biological Process	GO:0023014	signal transduction by protein phosphorylation	660	14	9.94	0.07659	100,860,971,100,861,000,000,000,000,000,000,000,000,000,000,000,000,000,000,000,000,000,000,000,000,000,000,000,000,000,000,000,000,000,000,000,000,000,000,000,000,000
Biological Process	GO:2000249	regulation of actin cytoskeleton reorganization	27	0	0.41	0.07663	0.07663
Biological Process	GO:0021987	cerebral cortex development	89	2	1.34	0.07683	102,179,034,102,191,000
Biological Process	GO:0006665	sphingolipid metabolic process	100	1	1.51	0.07684	102191019
Biological Process	GO:0016578	histone deubiquitination	20	1	0.3	0.07707	102177735
Biological Process	GO:0043266	regulation of potassium ion transport	58	0	0.87	0.07713	0.07713
[truncated: 7,092 more rows]
